# Supplementary material for: A Mechanogenetic Model of Exercise-Induced Pulmonary Haemorrhage in the Thoroughbred Horse
Source: Genes (Basel). 2019 Nov 1;10(11):880. doi: 10.3390/genes10110880 (PMC6895809; doi:10.3390/genes10110880)
Supplement: Supplementary file 1 [file genes-10-00880-s001.zip]

Archive with 4 entries (4 files):
- Blott et al Supplementary Files/Supplementary File S1 Gene Ontology Terms.docx
- Blott et al Supplementary Files/Supplementary File S2 SNP based Estimates of Genetic Variance.docx
- Blott et al Supplementary Files/Supplementary File S3 EIPH Top20SNPs gene functions.xlsx
- Blott et al Supplementary Files/Supplementary File S4 Gene Set Lists.docx
