# Supplementary material for: A Mechanogenetic Model of Exercise-Induced Pulmonary Haemorrhage in the Thoroughbred Horse
Source: Genes (Basel). 2019 Nov 1;10(11):880. doi: 10.3390/genes10110880 (PMC6895809; doi:10.3390/genes10110880)
Supplement: Supplementary file 1 [file genes-10-00880-s001.zip › Blott et al Supplementary Files/Supplementary File S3 EIPH Top20SNPs gene functions.xlsx]

## Sheet: Gene functions
Stroke	Hemorrhage	Erythrocyte count	Hypertension	Heart rate	Blood pressure	Blood flow velocity	Heart failure	Coronary artery disease/arteries	Cholesterol	Platelet Count	COPD	Lung	Cell-cell adhesion	Cytoskeleton	Blood flow	ID	Gene Name	Species	GAD_DISEASE	GOTERM_BP_DIRECT	GOTERM_CC_DIRECT	GOTERM_MF_DIRECT	KEGG_PATHWAY	UP_KEYWORDS
														2	1	AAMP	angio associated migratory cell protein(AAMP)	Homo sapiens		GO:0001525~angiogenesis,GO:0010595~positive regulation of endothelial cell migration,GO:0014909~smooth muscle cell migration,GO:0030154~cell differentiation,GO:0042273~ribosomal large subunit biogenesis,	GO:0005737~cytoplasm,GO:0005886~plasma membrane,GO:0009986~cell surface,GO:0015630~microtubule cytoskeleton,GO:0030687~preribosome, large subunit precursor,GO:0045171~intercellular bridge,	GO:0008201~heparin binding,GO:0051082~unfolded protein binding,		Angiogenesis,Cell membrane,Complete proteome,Cytoplasm,Developmental protein,Differentiation,Direct protein sequencing,Membrane,Phosphoprotein,Polymorphism,Proteomics identification,Reference proteome,Repeat,WD repeat,
													1	2	1	ABAT	4-aminobutyrate aminotransferase(ABAT)	Homo sapiens	Acquired Immunodeficiency Syndrome|Disease Progression,autism,Dyskinesia, Drug-Induced|,Narcolepsy,Schizophrenia,Tobacco Use Disorder,	GO:0001666~response to hypoxia,GO:0007568~aging,GO:0007620~copulation,GO:0007626~locomotory behavior,GO:0009448~gamma-aminobutyric acid metabolic process,GO:0009449~gamma-aminobutyric acid biosynthetic process,GO:0009450~gamma-aminobutyric acid catabolic process,GO:0010039~response to iron ion,GO:0014053~negative regulation of gamma-aminobutyric acid secretion,GO:0021549~cerebellum development,GO…	GO:0005739~mitochondrion,GO:0005759~mitochondrial matrix,GO:0032144~4-aminobutyrate transaminase complex,GO:0043005~neuron projection,GO:0070062~extracellular exosome,	GO:0003867~4-aminobutyrate transaminase activity,GO:0008483~transaminase activity,GO:0030170~pyridoxal phosphate binding,GO:0032145~succinate-semialdehyde dehydrogenase binding,GO:0042803~protein homodimerization activity,GO:0046872~metal ion binding,GO:0047298~(S)-3-amino-2-methylpropionate transaminase activity,GO:0051536~iron-sulfur cluster binding,	hsa00250:Alanine, aspartate and glutamate metabolism,hsa00280:Valine, leucine and isoleucine degradation,hsa00410:beta-Alanine metabolism,hsa00640:Propanoate metabolism,hsa00650:Butanoate metabolism,hsa01100:Metabolic pathways,hsa04727:GABAergic synapse,	Acetylation,Aminotransferase,Complete proteome,Direct protein sequencing,Disease mutation,Disulfide bond,Iron,Iron-sulfur,Metal-binding,Mitochondrion,Neurotransmitter degradation,Polymorphism,Proteomics identification,Pyridoxal phosphate,Reference proteome,Signal,Transferase,Transit peptide,
																ABCA12	ATP binding cassette subfamily A member 12(ABCA12)	Homo sapiens	Alzheimer's Disease,Fibrinogen,Neuroblastoma,Tobacco Use Disorder,	GO:0006869~lipid transport,GO:0010875~positive regulation of cholesterol efflux,GO:0019725~cellular homeostasis,GO:0031424~keratinization,GO:0032940~secretion by cell,GO:0033700~phospholipid efflux,GO:0035627~ceramide transport,GO:0043129~surfactant homeostasis,GO:0045055~regulated exocytosis,GO:0048286~lung alveolus development,GO:0055085~transmembrane transport,GO:0055088~lipid homeostasis,GO:0…	GO:0005737~cytoplasm,GO:0005743~mitochondrial inner membrane,GO:0005829~cytosol,GO:0005886~plasma membrane,GO:0016021~integral component of membrane,GO:0097209~epidermal lamellar body,	GO:0005102~receptor binding,GO:0005215~transporter activity,GO:0005319~lipid transporter activity,GO:0005515~protein binding,GO:0005524~ATP binding,GO:0016887~ATPase activity,GO:0034040~lipid-transporting ATPase activity,GO:0034191~apolipoprotein A-I receptor binding,GO:0042626~ATPase activity, coupled to transmembrane movement of substances,	hsa02010:ABC transporters,	Alternative splicing,ATP-binding,Complete proteome,Disease mutation,Glycoprotein,Ichthyosis,Membrane,Nucleotide-binding,Polymorphism,Reference proteome,Repeat,Transmembrane,Transmembrane helix,Transport,
							1	1								ACO1	aconitase 1(ACO1)	Homo sapiens	Acquired Immunodeficiency Syndrome|Disease Progression,Coronary Artery Disease,Heart Failure,melanoma|Nevus|Skin Neoplasms,Myocardial Infarction,	GO:0006099~tricarboxylic acid cycle,GO:0006101~citrate metabolic process,GO:0006417~regulation of translation,GO:0006879~cellular iron ion homeostasis,GO:0008152~metabolic process,GO:0009791~post-embryonic development,GO:0010040~response to iron(II) ion,GO:0050892~intestinal absorption,	GO:0005623~cell,GO:0005737~cytoplasm,GO:0005739~mitochondrion,GO:0005783~endoplasmic reticulum,GO:0005794~Golgi apparatus,GO:0005829~cytosol,GO:0070062~extracellular exosome,	GO:0003723~RNA binding,GO:0003994~aconitate hydratase activity,GO:0005515~protein binding,GO:0030350~iron-responsive element binding,GO:0046872~metal ion binding,GO:0051539~4 iron, 4 sulfur cluster binding,	hsa00020:Citrate cycle (TCA cycle),hsa00630:Glyoxylate and dicarboxylate metabolism,hsa01100:Metabolic pathways,hsa01130:Biosynthesis of antibiotics,hsa01200:Carbon metabolism,hsa01210:2-Oxocarboxylic acid metabolism,hsa01230:Biosynthesis of amino acids,	3D-structure,4Fe-4S,Complete proteome,Cytoplasm,Direct protein sequencing,Iron,Iron-sulfur,Lyase,Metal-binding,Phosphoprotein,Polymorphism,Reference proteome,RNA-binding,Tricarboxylic acid cycle,
																ACSF3	acyl-CoA synthetase family member 3(ACSF3)	Homo sapiens	Acquired Immunodeficiency Syndrome|Disease Progression,Hemoglobin A, Glycosylated,	GO:0006631~fatty acid metabolic process,GO:0006633~fatty acid biosynthetic process,GO:0008152~metabolic process,GO:0035338~long-chain fatty-acyl-CoA biosynthetic process,GO:0090410~malonate catabolic process,	GO:0005739~mitochondrion,GO:0005759~mitochondrial matrix,	GO:0003824~catalytic activity,GO:0005524~ATP binding,GO:0016878~acid-thiol ligase activity,GO:0031957~very long-chain fatty acid-CoA ligase activity,GO:0090409~malonyl-CoA synthetase activity,	hsa00280:Valine, leucine and isoleucine degradation,	ATP-binding,Complete proteome,Fatty acid metabolism,Ligase,Lipid metabolism,Mitochondrion,Nucleotide-binding,Polymorphism,Proteomics identification,Reference proteome,Transit peptide,
1														2		ACTR1B	ARP1 actin-related protein 1 homolog B, centractin beta(ACTR1B)	Homo sapiens	Stroke,	GO:0019886~antigen processing and presentation of exogenous peptide antigen via MHC class II,	GO:0005737~cytoplasm,GO:0005813~centrosome,GO:0005829~cytosol,GO:0005869~dynactin complex,GO:0015630~microtubule cytoskeleton,GO:0016020~membrane,GO:0070062~extracellular exosome,GO:1990752~microtubule end,	GO:0005515~protein binding,GO:0005524~ATP binding,		Acetylation,ATP-binding,Complete proteome,Cytoplasm,Cytoskeleton,Direct protein sequencing,Nitration,Nucleotide-binding,Polymorphism,Reference proteome,
																ADAD2	adenosine deaminase domain containing 2(ADAD2)	Homo sapiens	Iron,	GO:0006396~RNA processing,		GO:0003723~RNA binding,GO:0004000~adenosine deaminase activity,		Alternative splicing,Complete proteome,Polymorphism,Proteomics identification,Reference proteome,RNA-binding,
							1					1	1			ADAM19	ADAM metallopeptidase domain 19(ADAM19)	Homo sapiens	Bipolar Disorder,Birth Weight|Leukemia|Leukemia, Myeloid, Acute|Precursor Cell Lymphoblastic Leukemia-Lymphoma,Fractures, Bone|Wounds and Injuries,Heart Failure,Lung Diseases,Meningeal Neoplasms|meningioma,Mental Disorders,Potassium,pulmonary function,Respiratory Function Tests,Tunica Media,	GO:0006509~membrane protein ectodomain proteolysis,GO:0007507~heart development,	GO:0005794~Golgi apparatus,GO:0016021~integral component of membrane,	GO:0004222~metalloendopeptidase activity,GO:0017124~SH3 domain binding,GO:0046872~metal ion binding,		Alternative splicing,Complete proteome,Disulfide bond,EGF-like domain,Glycoprotein,Hydrolase,Membrane,Metal-binding,Metalloprotease,Polymorphism,Protease,Proteomics identification,Reference proteome,SH3-binding,Signal,Transmembrane,Transmembrane helix,Zinc,Zymogen,
					1								2			ADGRE2	adhesion G protein-coupled receptor E2(ADGRE2)	Homo sapiens	Blood Pressure Determination,	GO:0006954~inflammatory response,GO:0007155~cell adhesion,GO:0007166~cell surface receptor signaling pathway,GO:0007186~G-protein coupled receptor signaling pathway,GO:0016477~cell migration,GO:0071621~granulocyte chemotaxis,	GO:0005886~plasma membrane,GO:0016020~membrane,GO:0016021~integral component of membrane,GO:0031256~leading edge membrane,GO:0032587~ruffle membrane,	GO:0004930~G-protein coupled receptor activity,GO:0005509~calcium ion binding,GO:0035374~chondroitin sulfate binding,		3D-structure,Alternative splicing,Autocatalytic cleavage,Calcium,Cell adhesion,Cell membrane,Cell projection,Complete proteome,Direct protein sequencing,Disulfide bond,EGF-like domain,G-protein coupled receptor,Glycoprotein,Inflammatory response,Membrane,Polymorphism,Proteomics identification,Receptor,Reference proteome,Repeat,Signal,Transducer,Transmembrane,Transmembrane helix,
																ADH1A	alcohol dehydrogenase 1A (class I), alpha polypeptide(ADH1A)	Homo sapiens	alcohol,alcohol consumption,alcohol dependence,Alcoholism,Alzheimer's disease ,breast cancer ,Cleft Lip|Cleft Palate,Colorectal Cancer,drug dependence,drug-related genes ,null,Parkinson's Disease,personality,skin cancer; squamous cell carcinoma,Type 2 Diabetes| edema | rosiglitazone,	GO:0006066~alcohol metabolic process,GO:0006069~ethanol oxidation,GO:0017144~drug metabolic process,	GO:0005829~cytosol,	GO:0004022~alcohol dehydrogenase (NAD) activity,GO:0004024~alcohol dehydrogenase activity, zinc-dependent,GO:0004745~retinol dehydrogenase activity,GO:0005515~protein binding,GO:0008270~zinc ion binding,	hsa00010:Glycolysis / Gluconeogenesis,hsa00071:Fatty acid degradation,hsa00350:Tyrosine metabolism,hsa00830:Retinol metabolism,hsa00980:Metabolism of xenobiotics by cytochrome P450,hsa00982:Drug metabolism - cytochrome P450,hsa01100:Metabolic pathways,hsa05204:Chemical carcinogenesis,	3D-structure,Acetylation,Complete proteome,Cytoplasm,Direct protein sequencing,Metal-binding,NAD,Oxidoreductase,Phosphoprotein,Reference proteome,Zinc,
1			1	1	1				1							ADH1B	alcohol dehydrogenase 1B (class I), beta polypeptide(ADH1B)	Homo sapiens	Acute Coronary Syndrome,alcohol,alcohol abuse,alcohol abuse cirrhosis, alcoholic pancreatitis, chronic,alcohol abuse; liver disease, alcoholic,alcohol consumption,alcohol dependence,alcohol dependency,alcohol elimination,alcohol-elimination rates,Alcohol-Induced Disorders|Esophageal Neoplasms|Laryngeal Neoplasms|Oropharyngeal Neoplasms,Alcohol-Induced Disorders|Prenatal Exposure Delayed Effects,A…	GO:0006069~ethanol oxidation,	GO:0005829~cytosol,	GO:0004024~alcohol dehydrogenase activity, zinc-dependent,GO:0008270~zinc ion binding,GO:0016491~oxidoreductase activity,	hsa00010:Glycolysis / Gluconeogenesis,hsa00071:Fatty acid degradation,hsa00350:Tyrosine metabolism,hsa00830:Retinol metabolism,hsa00980:Metabolism of xenobiotics by cytochrome P450,hsa00982:Drug metabolism - cytochrome P450,hsa01100:Metabolic pathways,hsa05204:Chemical carcinogenesis,	3D-structure,Acetylation,Alternative splicing,Complete proteome,Cytoplasm,Direct protein sequencing,Metal-binding,NAD,Oxidoreductase,Phosphoprotein,Polymorphism,Proteomics identification,Reference proteome,Zinc,
1			1		1			1	1		1	1				ADH1C	alcohol dehydrogenase 1C (class I), gamma polypeptide(ADH1C)	Homo sapiens	Acute Coronary Syndrome,Adenocarcinoma|Esophageal Neoplasms|Oesophageal neoplasm|Stomach Neoplasms,Adenomatous Polyps|Colonic Polyps,aerodigestive tract cancers,alcohol,alcohol abuse,alcohol abuse cirrhosis, alcoholic pancreatitis, chronic,alcohol abuse; smoking behavior,alcohol consumption,alcohol consumption blood pressure, arterial cholesterol, HDL heart disease, ischemic,alcohol dependence,al…	GO:0006069~ethanol oxidation,	GO:0005829~cytosol,	GO:0004022~alcohol dehydrogenase (NAD) activity,GO:0004024~alcohol dehydrogenase activity, zinc-dependent,GO:0004745~retinol dehydrogenase activity,GO:0008270~zinc ion binding,GO:0016491~oxidoreductase activity,	hsa00010:Glycolysis / Gluconeogenesis,hsa00071:Fatty acid degradation,hsa00350:Tyrosine metabolism,hsa00830:Retinol metabolism,hsa00980:Metabolism of xenobiotics by cytochrome P450,hsa00982:Drug metabolism - cytochrome P450,hsa01100:Metabolic pathways,hsa05204:Chemical carcinogenesis,	3D-structure,Acetylation,Complete proteome,Cytoplasm,Direct protein sequencing,Metal-binding,NAD,Oxidoreductase,Phosphoprotein,Polymorphism,Proteomics identification,Reference proteome,Zinc,
																ADH6	alcohol dehydrogenase 6 (class V)(ADH6)	Homo sapiens	alcohol consumption,alcohol dependence,drug dependence,drug-related genes ,Esophageal Cancer,Head and Neck Neoplasms|Neoplasm Recurrence, Local|Neoplasms, Second Primary,	GO:0006069~ethanol oxidation,GO:0045471~response to ethanol,	GO:0005829~cytosol,GO:0070062~extracellular exosome,	GO:0004022~alcohol dehydrogenase (NAD) activity,GO:0004024~alcohol dehydrogenase activity, zinc-dependent,GO:0008270~zinc ion binding,GO:0016491~oxidoreductase activity,	hsa00010:Glycolysis / Gluconeogenesis,hsa00071:Fatty acid degradation,hsa00350:Tyrosine metabolism,hsa00830:Retinol metabolism,hsa00980:Metabolism of xenobiotics by cytochrome P450,hsa00982:Drug metabolism - cytochrome P450,hsa01100:Metabolic pathways,hsa05204:Chemical carcinogenesis,	Alternative splicing,Complete proteome,Cytoplasm,Metal-binding,NAD,Oxidoreductase,Phosphoprotein,Polymorphism,Proteomics identification,Reference proteome,Signal,Zinc,
																ADI1	acireductone dioxygenase 1(ADI1)	Homo sapiens	Tobacco Use Disorder,	GO:0019509~L-methionine biosynthetic process from methylthioadenosine,GO:0055114~oxidation-reduction process,	GO:0005634~nucleus,GO:0005737~cytoplasm,GO:0005829~cytosol,GO:0005886~plasma membrane,	GO:0005506~iron ion binding,GO:0005515~protein binding,GO:0010309~acireductone dioxygenase [iron(II)-requiring] activity,GO:0016491~oxidoreductase activity,	hsa00270:Cysteine and methionine metabolism,hsa01100:Metabolic pathways,	3D-structure,Alternative splicing,Amino-acid biosynthesis,Cell membrane,Complete proteome,Cytoplasm,Dioxygenase,Direct protein sequencing,Iron,Membrane,Metal-binding,Methionine biosynthesis,Nucleus,Oxidoreductase,Proteomics identification,Reference proteome,Signal,
									1							ADK	adenosine kinase(ADK)	Homo sapiens	Alzheimer's disease ,Cholesterol, LDL,diabetes, type 1,Fatigue|Sleep Disorders|Sleep Initiation and Maintenance Disorders,Tobacco Use Disorder,Tooth Eruption,Type 2 Diabetes| edema | rosiglitazone,	GO:0006166~purine ribonucleoside salvage,GO:0006169~adenosine salvage,GO:0006175~dATP biosynthetic process,GO:0009156~ribonucleoside monophosphate biosynthetic process,GO:0043101~purine-containing compound salvage,GO:0044209~AMP salvage,GO:0046835~carbohydrate phosphorylation,	GO:0005634~nucleus,GO:0005654~nucleoplasm,GO:0005737~cytoplasm,GO:0005829~cytosol,	GO:0004001~adenosine kinase activity,GO:0005524~ATP binding,GO:0019200~carbohydrate kinase activity,GO:0044822~poly(A) RNA binding,GO:0046872~metal ion binding,	hsa00230:Purine metabolism,hsa01100:Metabolic pathways,	3D-structure,Acetylation,Alternative splicing,ATP-binding,Complete proteome,Cytoplasm,Direct protein sequencing,Disease mutation,Kinase,Magnesium,Metal-binding,Nucleotide-binding,Nucleus,Phosphoprotein,Purine salvage,Reference proteome,Transferase,
			1	1											1	ADRA1B	adrenoceptor alpha 1B(ADRA1B)	Homo sapiens	Asthma,autism,Bipolar Disorder,blood pressure, arterial heart rate left ventricular mass,blood pressure; heart rate,Bulimia,Gastroparesis,hypertension,obesity|asthma,several psychiatric disorders,Sleep Apnea, Obstructive,Tobacco Use Disorder,Type 2 Diabetes| edema | rosiglitazone,	GO:0001994~norepinephrine-epinephrine vasoconstriction involved in regulation of systemic arterial blood pressure,GO:0007186~G-protein coupled receptor signaling pathway,GO:0007188~adenylate cyclase-modulating G-protein coupled receptor signaling pathway,GO:0007200~phospholipase C-activating G-protein coupled receptor signaling pathway,GO:0007204~positive regulation of cytosolic calcium ion conce…	GO:0005634~nucleus,GO:0005886~plasma membrane,GO:0005887~integral component of plasma membrane,GO:0031965~nuclear membrane,	GO:0004937~alpha1-adrenergic receptor activity,GO:0046982~protein heterodimerization activity,	hsa04020:Calcium signaling pathway,hsa04022:cGMP-PKG signaling pathway,hsa04080:Neuroactive ligand-receptor interaction,hsa04261:Adrenergic signaling in cardiomyocytes,hsa04270:Vascular smooth muscle contraction,hsa04970:Salivary secretion,	Cell membrane,Complete proteome,Disulfide bond,G-protein coupled receptor,Glycoprotein,Lipoprotein,Membrane,Nucleus,Palmitate,Phosphoprotein,Polymorphism,Receptor,Reference proteome,Transducer,Transmembrane,Transmembrane helix,
														2		AKAP2	A-kinase anchoring protein 2(AKAP2)	Homo sapiens	Body Height,Carcinoma, Squamous Cell|Esophageal Neoplasms,Chronic renal failure|Kidney Failure, Chronic,Cleft Lip|Cleft Palate|Tooth Abnormalities,height,	GO:0007015~actin filament organization,GO:0007178~transmembrane receptor protein serine/threonine kinase signaling pathway,GO:0008104~protein localization,				Alternative splicing,Coiled coil,Complete proteome,Isopeptide bond,Phosphoprotein,Polymorphism,Proteomics identification,Reference proteome,Ubl conjugation,
																AKNA	AT-hook transcription factor(AKNA)	Homo sapiens	Cervical Neoplasm|Uterine Cervical Neoplasms,Type 2 Diabetes| edema | rosiglitazone,	GO:0006366~transcription from RNA polymerase II promoter,GO:0045944~positive regulation of transcription from RNA polymerase II promoter,	GO:0005634~nucleus,GO:0016020~membrane,	GO:0000978~RNA polymerase II core promoter proximal region sequence-specific DNA binding,GO:0001077~transcriptional activator activity, RNA polymerase II core promoter proximal region sequence-specific binding,		Activator,Alternative splicing,Coiled coil,Complete proteome,DNA-binding,Nucleus,Phosphoprotein,Polymorphism,Reference proteome,Transcription,Transcription regulation,
			1								1	1				ALAD	aminolevulinate dehydratase(ALAD)	Homo sapiens	Alcoholism,ALS/amyotrophic lateral sclerosis,Amyotrophic Lateral Sclerosis,Amyotrophic Lateral Sclerosis|Bone Resorption|Lead Poisoning,Basophils,Bladder Cancer,brain cancer,chronic obstructive pulmonary disease,Chronic renal failure|Kidney Failure, Chronic,creatinine kidney function lead toxicity,cytogenetic studies,DNA Damage|,Essential Tremor,hematopoietic outcomes, lead exposure related; lead…	GO:0001666~response to hypoxia,GO:0006779~porphyrin-containing compound biosynthetic process,GO:0006782~protoporphyrinogen IX biosynthetic process,GO:0006783~heme biosynthetic process,GO:0006979~response to oxidative stress,GO:0009635~response to herbicide,GO:0010039~response to iron ion,GO:0010043~response to zinc ion,GO:0010044~response to aluminum ion,GO:0010212~response to ionizing radiation,…	GO:0005615~extracellular space,GO:0005634~nucleus,GO:0005829~cytosol,GO:0070062~extracellular exosome,	GO:0003824~catalytic activity,GO:0004655~porphobilinogen synthase activity,GO:0008270~zinc ion binding,GO:0032791~lead ion binding,GO:0042802~identical protein binding,GO:0046872~metal ion binding,	hsa00860:Porphyrin and chlorophyll metabolism,hsa01100:Metabolic pathways,	3D-structure,Allosteric enzyme,Alternative splicing,Complete proteome,Direct protein sequencing,Disease mutation,Heme biosynthesis,Lyase,Metal-binding,Phosphoprotein,Polymorphism,Porphyrin biosynthesis,Proteomics identification,Reference proteome,Zinc,
																ALLC	allantoicase(ALLC)	Homo sapiens		GO:0000256~allantoin catabolic process,		GO:0004037~allantoicase activity,	hsa00230:Purine metabolism,hsa01100:Metabolic pathways,	Alternative splicing,Complete proteome,Hydrolase,Reference proteome,
													2			AMBP	alpha-1-microglobulin/bikunin precursor(AMBP)	Homo sapiens	Body Mass Index,Kidney Calculi,Type 2 Diabetes| edema | rosiglitazone,Waist Circumference,	GO:0006898~receptor-mediated endocytosis,GO:0007155~cell adhesion,GO:0007565~female pregnancy,GO:0010951~negative regulation of endopeptidase activity,GO:0016032~viral process,GO:0018298~protein-chromophore linkage,GO:0030163~protein catabolic process,GO:0042167~heme catabolic process,GO:0046329~negative regulation of JNK cascade,GO:0050777~negative regulation of immune response,	GO:0005576~extracellular region,GO:0005615~extracellular space,GO:0005886~plasma membrane,GO:0009986~cell surface,GO:0043231~intracellular membrane-bounded organelle,GO:0070062~extracellular exosome,GO:0072562~blood microparticle,	GO:0004867~serine-type endopeptidase inhibitor activity,GO:0005515~protein binding,GO:0019855~calcium channel inhibitor activity,GO:0019862~IgA binding,GO:0020037~heme binding,GO:0036094~small molecule binding,GO:0042803~protein homodimerization activity,GO:0046904~calcium oxalate binding,		3D-structure,Chromophore,Cleavage on pair of basic residues,Complete proteome,Direct protein sequencing,Disulfide bond,Glycoprotein,Host-virus interaction,Protease inhibitor,Proteomics identification,Reference proteome,Repeat,Secreted,Serine protease inhibitor,Signal,
																ANAPC16	anaphase promoting complex subunit 16(ANAPC16)	Homo sapiens		GO:0007049~cell cycle,GO:0007067~mitotic nuclear division,GO:0016567~protein ubiquitination,GO:0031145~anaphase-promoting complex-dependent catabolic process,GO:0042787~protein ubiquitination involved in ubiquitin-dependent protein catabolic process,GO:0043161~proteasome-mediated ubiquitin-dependent protein catabolic process,GO:0051301~cell division,GO:0051436~negative regulation of ubiquitin-pro…	GO:0000776~kinetochore,GO:0000777~condensed chromosome kinetochore,GO:0005654~nucleoplasm,GO:0005680~anaphase-promoting complex,GO:0005737~cytoplasm,GO:0005829~cytosol,			3D-structure,Acetylation,Cell cycle,Cell division,Centromere,Chromosome,Complete proteome,Cytoplasm,Kinetochore,Mitosis,Nucleus,Proteomics identification,Reference proteome,Ubl conjugation pathway,
					1		1									ANKRD11	ankyrin repeat domain 11(ANKRD11)	Homo sapiens	Blood Pressure Determination,Heart Failure,Schizophrenia,	GO:0001701~in utero embryonic development,GO:0001894~tissue homeostasis,GO:0035264~multicellular organism growth,GO:0042475~odontogenesis of dentin-containing tooth,GO:0048705~skeletal system morphogenesis,GO:0060325~face morphogenesis,GO:0060348~bone development,	GO:0005634~nucleus,GO:0005654~nucleoplasm,GO:0005737~cytoplasm,GO:0005886~plasma membrane,			ANK repeat,Complete proteome,Disease mutation,Dwarfism,Mental retardation,Nucleus,Phosphoprotein,Proteomics identification,Reference proteome,Repeat,
														2		ANKRD23	ankyrin repeat domain 23(ANKRD23)	Homo sapiens		GO:0009612~response to mechanical stimulus,	GO:0005654~nucleoplasm,GO:0005737~cytoplasm,GO:0014704~intercalated disc,GO:0015629~actin cytoskeleton,GO:0030016~myofibril,	GO:0031432~titin binding,		Alternative splicing,ANK repeat,Coiled coil,Complete proteome,Nucleus,Reference proteome,Repeat,
																ANKRD39	ankyrin repeat domain 39(ANKRD39)	Homo sapiens						ANK repeat,Complete proteome,Phosphoprotein,Polymorphism,Reference proteome,Repeat,
														2		ANXA11	annexin A11(ANXA11)	Homo sapiens	Alzheimer's disease ,Femur Head Necrosis|,null,Sarcoidosis,	GO:0006909~phagocytosis,GO:0007049~cell cycle,GO:0051301~cell division,GO:0051592~response to calcium ion,	GO:0005635~nuclear envelope,GO:0005654~nucleoplasm,GO:0005737~cytoplasm,GO:0005819~spindle,GO:0016020~membrane,GO:0030496~midbody,GO:0042470~melanosome,GO:0042581~specific granule,GO:0042582~azurophil granule,GO:0045335~phagocytic vesicle,GO:0070062~extracellular exosome,	GO:0005509~calcium ion binding,GO:0005515~protein binding,GO:0005544~calcium-dependent phospholipid binding,GO:0008429~phosphatidylethanolamine binding,GO:0023026~MHC class II protein complex binding,GO:0044548~S100 protein binding,GO:0044822~poly(A) RNA binding,GO:0048306~calcium-dependent protein binding,		Acetylation,Alternative splicing,Annexin,Calcium,Calcium/phospholipid-binding,Cell cycle,Cell division,Complete proteome,Cytoplasm,Cytoskeleton,Nucleus,Polymorphism,Proteomics identification,Reference proteome,Repeat,
																ANXA7	annexin A7(ANXA7)	Homo sapiens	Alzheimer's disease ,	GO:0006874~cellular calcium ion homeostasis,GO:0006914~autophagy,GO:0007599~hemostasis,GO:0008283~cell proliferation,GO:0008360~regulation of cell shape,GO:0009651~response to salt stress,GO:0009992~cellular water homeostasis,GO:0010629~negative regulation of gene expression,GO:0014070~response to organic cyclic compound,GO:0030855~epithelial cell differentiation,GO:0035176~social behavior,GO:005…	GO:0005634~nucleus,GO:0005635~nuclear envelope,GO:0005789~endoplasmic reticulum membrane,GO:0005829~cytosol,GO:0005886~plasma membrane,GO:0016020~membrane,GO:0042584~chromaffin granule membrane,GO:0070062~extracellular exosome,	GO:0005178~integrin binding,GO:0005509~calcium ion binding,GO:0005515~protein binding,GO:0005544~calcium-dependent phospholipid binding,GO:0044822~poly(A) RNA binding,GO:0048306~calcium-dependent protein binding,		Acetylation,Alternative splicing,Annexin,Calcium,Calcium/phospholipid-binding,Complete proteome,Direct protein sequencing,Polymorphism,Proteomics identification,Reference proteome,Repeat,
																AP3M1	adaptor related protein complex 3 mu 1 subunit(AP3M1)	Homo sapiens	Alzheimer's disease ,Schizophrenia,	GO:0006622~protein targeting to lysosome,GO:0006886~intracellular protein transport,GO:0008089~anterograde axonal transport,GO:0016192~vesicle-mediated transport,GO:0048490~anterograde synaptic vesicle transport,	GO:0005764~lysosome,GO:0005765~lysosomal membrane,GO:0005794~Golgi apparatus,GO:0030131~clathrin adaptor complex,GO:0030659~cytoplasmic vesicle membrane,GO:1904115~axon cytoplasm,	GO:0005515~protein binding,GO:0017137~Rab GTPase binding,	hsa04142:Lysosome,	Complete proteome,Cytoplasmic vesicle,Golgi apparatus,Membrane,Protein transport,Reference proteome,Transport,
																APRT	adenine phosphoribosyltransferase(APRT)	Homo sapiens		GO:0006168~adenine salvage,GO:0007595~lactation,GO:0007625~grooming behavior,GO:0009116~nucleoside metabolic process,GO:0032869~cellular response to insulin stimulus,GO:0043101~purine-containing compound salvage,GO:0044209~AMP salvage,	GO:0005654~nucleoplasm,GO:0005737~cytoplasm,GO:0005829~cytosol,GO:0070062~extracellular exosome,	GO:0002055~adenine binding,GO:0003999~adenine phosphoribosyltransferase activity,GO:0016208~AMP binding,GO:0016757~transferase activity, transferring glycosyl groups,	hsa00230:Purine metabolism,hsa01100:Metabolic pathways,	3D-structure,Acetylation,Alternative splicing,Complete proteome,Cytoplasm,Direct protein sequencing,Disease mutation,Glycosyltransferase,Phosphoprotein,Polymorphism,Proteomics identification,Purine salvage,Reference proteome,Transferase,
																APTX	aprataxin(APTX)	Homo sapiens	Pancreatic Neoplasms,prostate cancer,	GO:0000012~single strand break repair,GO:0006266~DNA ligation,GO:0006281~DNA repair,GO:0006302~double-strand break repair,GO:0006974~cellular response to DNA damage stimulus,GO:0016311~dephosphorylation,GO:0031647~regulation of protein stability,GO:0042542~response to hydrogen peroxide,GO:0090305~nucleic acid phosphodiester bond hydrolysis,	GO:0000785~chromatin,GO:0000790~nuclear chromatin,GO:0005634~nucleus,GO:0005654~nucleoplasm,GO:0005730~nucleolus,GO:0005737~cytoplasm,	GO:0003677~DNA binding,GO:0003682~chromatin binding,GO:0003684~damaged DNA binding,GO:0003690~double-stranded DNA binding,GO:0003725~double-stranded RNA binding,GO:0005515~protein binding,GO:0008967~phosphoglycolate phosphatase activity,GO:0033699~DNA 5'-adenosine monophosphate hydrolase activity,GO:0046403~polynucleotide 3'-phosphatase activity,GO:0046872~metal ion binding,GO:0047485~protein N-t…		3D-structure,Alternative splicing,Complete proteome,Cytoplasm,Disease mutation,DNA damage,DNA repair,DNA-binding,Hydrolase,Metal-binding,Neurodegeneration,Nucleus,Phosphoprotein,Proteomics identification,Reference proteome,Zinc,Zinc-finger,
															1	AQP3	aquaporin 3 (Gill blood group)(AQP3)	Homo sapiens	Meniere Disease,Type 2 Diabetes| edema | rosiglitazone,	GO:0002684~positive regulation of immune system process,GO:0003091~renal water homeostasis,GO:0006810~transport,GO:0006833~water transport,GO:0007588~excretion,GO:0009992~cellular water homeostasis,GO:0015793~glycerol transport,GO:0032526~response to retinoic acid,GO:0033280~response to vitamin D,GO:0034220~ion transmembrane transport,GO:0042476~odontogenesis,GO:0045616~regulation of keratinocyte…	GO:0005634~nucleus,GO:0005737~cytoplasm,GO:0005886~plasma membrane,GO:0005887~integral component of plasma membrane,GO:0005911~cell-cell junction,GO:0016021~integral component of membrane,GO:0016323~basolateral plasma membrane,	GO:0005215~transporter activity,GO:0015204~urea transmembrane transporter activity,GO:0015250~water channel activity,GO:0015254~glycerol channel activity,	hsa04962:Vasopressin-regulated water reabsorption,	Alternative splicing,Blood group antigen,Cell membrane,Complete proteome,Glycoprotein,Membrane,Polymorphism,Reference proteome,Repeat,Transmembrane,Transmembrane helix,Transport,
			1													AQP7	aquaporin 7(AQP7)	Homo sapiens	diabetes, type 2 obesity,hypertension,Iron,	GO:0006091~generation of precursor metabolites and energy,GO:0006833~water transport,GO:0007588~excretion,GO:0009992~cellular water homeostasis,GO:0015793~glycerol transport,GO:0034220~ion transmembrane transport,GO:0071918~urea transmembrane transport,	GO:0005737~cytoplasm,GO:0005886~plasma membrane,GO:0005887~integral component of plasma membrane,GO:0005911~cell-cell junction,GO:0016021~integral component of membrane,	GO:0005215~transporter activity,GO:0015204~urea transmembrane transporter activity,GO:0015250~water channel activity,GO:0015254~glycerol channel activity,	hsa03320:PPAR signaling pathway,hsa04923:Regulation of lipolysis in adipocytes,	Alternative splicing,Complete proteome,Membrane,Phosphoprotein,Polymorphism,Reference proteome,Repeat,Transmembrane,Transmembrane helix,Transport,
													1	1		ARPC2	actin related protein 2/3 complex subunit 2(ARPC2)	Homo sapiens	Colitis, Ulcerative|,ulcerative colitis,	GO:0006928~movement of cell or subcellular component,GO:0010592~positive regulation of lamellipodium assembly,GO:0034314~Arp2/3 complex-mediated actin nucleation,GO:0038096~Fc-gamma receptor signaling pathway involved in phagocytosis,GO:0048013~ephrin receptor signaling pathway,GO:1900026~positive regulation of substrate adhesion-dependent cell spreading,	GO:0005737~cytoplasm,GO:0005768~endosome,GO:0005794~Golgi apparatus,GO:0005829~cytosol,GO:0005885~Arp2/3 protein complex,GO:0005925~focal adhesion,GO:0015629~actin cytoskeleton,GO:0031252~cell leading edge,GO:0036195~muscle cell projection membrane,GO:0043005~neuron projection,GO:0045202~synapse,GO:0070062~extracellular exosome,	GO:0005200~structural constituent of cytoskeleton,GO:0005515~protein binding,GO:0051015~actin filament binding,	hsa04144:Endocytosis,hsa04666:Fc gamma R-mediated phagocytosis,hsa04810:Regulation of actin cytoskeleton,hsa05100:Bacterial invasion of epithelial cells,hsa05130:Pathogenic Escherichia coli infection,hsa05131:Shigellosis,hsa05132:Salmonella infection,	Acetylation,Actin-binding,Cell junction,Cell projection,Complete proteome,Cytoplasm,Cytoskeleton,Direct protein sequencing,Proteomics identification,Reference proteome,Synapse,Synaptosome,
																ASCC1	activating signal cointegrator 1 complex subunit 1(ASCC1)	Homo sapiens	Alzheimer's disease ,healthy oldest-old,	GO:0006307~DNA dealkylation involved in DNA repair,GO:0006351~transcription, DNA-templated,GO:0006355~regulation of transcription, DNA-templated,	GO:0005634~nucleus,GO:0005654~nucleoplasm,GO:0005667~transcription factor complex,GO:0031594~neuromuscular junction,	GO:0003723~RNA binding,GO:0005515~protein binding,		Alternative splicing,Complete proteome,Direct protein sequencing,Neurodegeneration,Nucleus,Polymorphism,Proteomics identification,Reference proteome,Transcription,Transcription regulation,
														2		ATF7IP2	activating transcription factor 7 interacting protein 2(ATF7IP2)	Homo sapiens	response to antipsychotic treatment,Risperidone,	GO:0006351~transcription, DNA-templated,GO:0006355~regulation of transcription, DNA-templated,	GO:0005634~nucleus,GO:0005730~nucleolus,GO:0005737~cytoplasm,			Activator,Alternative splicing,Coiled coil,Complete proteome,Nucleus,Phosphoprotein,Polymorphism,Proteomics identification,Reference proteome,Repeat,Repressor,Transcription,Transcription regulation,
													2			ATIC	5-aminoimidazole-4-carboxamide ribonucleotide formyltransferase/IMP cyclohydrolase(ATIC)	Homo sapiens	Acquired Immunodeficiency Syndrome|Disease Progression,Arthritis, Rheumatoid,Cleft Lip|Cleft Palate,Colorectal Cancer,Drug-Induced Liver Injury|Gastrointestinal Diseases|Psoriasis,folate, erythrocyte homocysteine thromboembolism, venous,methotrexate efficacy,methotrexate toxicity,rheumatoid arthritis,Spinal Dysraphism,Type 2 Diabetes| edema | rosiglitazone,	GO:0003360~brainstem development,GO:0006139~nucleobase-containing compound metabolic process,GO:0006164~purine nucleotide biosynthetic process,GO:0006189~'de novo' IMP biosynthetic process,GO:0009116~nucleoside metabolic process,GO:0009168~purine ribonucleoside monophosphate biosynthetic process,GO:0010035~response to inorganic substance,GO:0021549~cerebellum development,GO:0021987~cerebral corte…	GO:0005739~mitochondrion,GO:0005829~cytosol,GO:0005913~cell-cell adherens junction,GO:0016020~membrane,GO:0070062~extracellular exosome,	GO:0003937~IMP cyclohydrolase activity,GO:0004643~phosphoribosylaminoimidazolecarboxamide formyltransferase activity,GO:0042803~protein homodimerization activity,GO:0098641~cadherin binding involved in cell-cell adhesion,	hsa00230:Purine metabolism,hsa00670:One carbon pool by folate,hsa01100:Metabolic pathways,hsa01130:Biosynthesis of antibiotics,	3D-structure,Acetylation,Alternative splicing,Complete proteome,Direct protein sequencing,Disease mutation,Epilepsy,Hydrolase,Multifunctional enzyme,Polymorphism,Proteomics identification,Purine biosynthesis,Reference proteome,Transferase,
									1							ATMIN	ATM interactor(ATMIN)	Homo sapiens	high-density lipoprotein cholesterol ,smoking cessation,	GO:0006351~transcription, DNA-templated,GO:0006974~cellular response to DNA damage stimulus,GO:0045893~positive regulation of transcription, DNA-templated,GO:0060271~cilium morphogenesis,	GO:0005634~nucleus,	GO:0005515~protein binding,GO:0044212~transcription regulatory region DNA binding,GO:0045502~dynein binding,GO:0046872~metal ion binding,		Activator,Alternative splicing,Complete proteome,DNA damage,Metal-binding,Nucleus,Polymorphism,Reference proteome,Repeat,Transcription,Transcription regulation,Zinc,Zinc-finger,
									1							ATP10B	ATPase phospholipid transporting 10B (putative)(ATP10B)	Homo sapiens	Atrial Natriuretic Factor,Body Mass Index,Body Weight,Body Weight Changes,Cholesterol, HDL,Echocardiography,Respiration Disorders,Respiratory Function Tests,	GO:0045332~phospholipid translocation,	GO:0005783~endoplasmic reticulum,GO:0005789~endoplasmic reticulum membrane,GO:0005886~plasma membrane,GO:0016021~integral component of membrane,GO:0030659~cytoplasmic vesicle membrane,	GO:0000287~magnesium ion binding,GO:0004012~phospholipid-translocating ATPase activity,GO:0005515~protein binding,GO:0005524~ATP binding,		Alternative splicing,ATP-binding,Complete proteome,Cytoplasmic vesicle,Endoplasmic reticulum,Hydrolase,Lipid transport,Magnesium,Membrane,Metal-binding,Nucleotide-binding,Polymorphism,Reference proteome,Transmembrane,Transmembrane helix,Transport,
																ATP2C2	ATPase secretory pathway Ca2+ transporting 2(ATP2C2)	Homo sapiens	ADHD | attention-deficit hyperactivity disorder,Attention Deficit Disorder with Hyperactivity,Migraine without Aura,Tobacco Use Disorder,	GO:0006874~cellular calcium ion homeostasis,GO:0034220~ion transmembrane transport,GO:0061180~mammary gland epithelium development,GO:0070588~calcium ion transmembrane transport,GO:0071421~manganese ion transmembrane transport,GO:0072661~protein targeting to plasma membrane,GO:0090280~positive regulation of calcium ion import,	GO:0000139~Golgi membrane,GO:0005887~integral component of plasma membrane,GO:0009898~cytoplasmic side of plasma membrane,GO:0016021~integral component of membrane,GO:0031410~cytoplasmic vesicle,GO:0048471~perinuclear region of cytoplasm,	GO:0005388~calcium-transporting ATPase activity,GO:0005515~protein binding,GO:0005524~ATP binding,GO:0015410~manganese-transporting ATPase activity,GO:0046872~metal ion binding,		Alternative splicing,ATP-binding,Calcium,Calcium transport,Complete proteome,Hydrolase,Ion transport,Magnesium,Membrane,Metal-binding,Nucleotide-binding,Phosphoprotein,Polymorphism,Proteomics identification,Reference proteome,Transmembrane,Transmembrane helix,Transport,
1																ATP6V1G1	ATPase H+ transporting V1 subunit G1(ATP6V1G1)	Homo sapiens	Stroke,	GO:0008286~insulin receptor signaling pathway,GO:0016241~regulation of macroautophagy,GO:0033572~transferrin transport,GO:0034220~ion transmembrane transport,GO:0090383~phagosome acidification,GO:1902600~hydrogen ion transmembrane transport,	GO:0005765~lysosomal membrane,GO:0005829~cytosol,GO:0005886~plasma membrane,GO:0016471~vacuolar proton-transporting V-type ATPase complex,GO:0070062~extracellular exosome,	GO:0005515~protein binding,GO:0008553~hydrogen-exporting ATPase activity, phosphorylative mechanism,GO:0051117~ATPase binding,	hsa00190:Oxidative phosphorylation,hsa01100:Metabolic pathways,hsa04145:Phagosome,hsa04721:Synaptic vesicle cycle,hsa04966:Collecting duct acid secretion,hsa05110:Vibrio cholerae infection,hsa05120:Epithelial cell signaling in Helicobacter pylori infection,hsa05323:Rheumatoid arthritis,	Acetylation,Coiled coil,Complete proteome,Direct protein sequencing,Hydrogen ion transport,Ion transport,Reference proteome,Transport,
																B3GALT5	beta-1,3-galactosyltransferase 5(B3GALT5)	Homo sapiens	Bipolar Disorder,	GO:0006486~protein glycosylation,	GO:0000139~Golgi membrane,GO:0005783~endoplasmic reticulum,GO:0005794~Golgi apparatus,GO:0016021~integral component of membrane,	GO:0008378~galactosyltransferase activity,GO:0008499~UDP-galactose:beta-N-acetylglucosamine beta-1,3-galactosyltransferase activity,	hsa00601:Glycosphingolipid biosynthesis - lacto and neolacto series,hsa00603:Glycosphingolipid biosynthesis - globo series,hsa01100:Metabolic pathways,	Complete proteome,Glycoprotein,Glycosyltransferase,Golgi apparatus,Membrane,Polymorphism,Proteomics identification,Reference proteome,Signal-anchor,Transferase,Transmembrane,Transmembrane helix,
									1				2		1	B4GALT1	beta-1,4-galactosyltransferase 1(B4GALT1)	Homo sapiens	Alzheimer's disease ,Asthma,Carotid Stenosis,Cholesterol,Tobacco Use Disorder,	GO:0002064~epithelial cell development,GO:0002526~acute inflammatory response,GO:0005975~carbohydrate metabolic process,GO:0005989~lactose biosynthetic process,GO:0006012~galactose metabolic process,GO:0006487~protein N-linked glycosylation,GO:0007155~cell adhesion,GO:0007339~binding of sperm to zona pellucida,GO:0007341~penetration of zona pellucida,GO:0008285~negative regulation of cell prolife…	GO:0000138~Golgi trans cisterna,GO:0000139~Golgi membrane,GO:0005615~extracellular space,GO:0005794~Golgi apparatus,GO:0005886~plasma membrane,GO:0009897~external side of plasma membrane,GO:0016020~membrane,GO:0016021~integral component of membrane,GO:0016323~basolateral plasma membrane,GO:0030057~desmosome,GO:0030112~glycocalyx,GO:0030175~filopodium,GO:0031526~brush border membrane,GO:0032580~Go…	GO:0003831~beta-N-acetylglucosaminylglycopeptide beta-1,4-galactosyltransferase activity,GO:0003945~N-acetyllactosamine synthase activity,GO:0004461~lactose synthase activity,GO:0008092~cytoskeletal protein binding,GO:0008378~galactosyltransferase activity,GO:0016757~transferase activity, transferring glycosyl groups,GO:0030145~manganese ion binding,GO:0035250~UDP-galactosyltransferase activity,G…	hsa00052:Galactose metabolism,hsa00510:N-Glycan biosynthesis,hsa00514:Other types of O-glycan biosynthesis,hsa00533:Glycosaminoglycan biosynthesis - keratan sulfate,hsa00601:Glycosphingolipid biosynthesis - lacto and neolacto series,hsa01100:Metabolic pathways,	3D-structure,Alternative initiation,Cell membrane,Cell projection,Complete proteome,Congenital disorder of glycosylation,Direct protein sequencing,Disulfide bond,Glycoprotein,Glycosyltransferase,Golgi apparatus,Manganese,Membrane,Metal-binding,Polymorphism,Proteomics identification,Reference proteome,Secreted,Signal-anchor,Transferase,Transmembrane,Transmembrane helix,
																BAG1	BCL2 associated athanogene 1(BAG1)	Homo sapiens	Head and Neck Neoplasms|Neoplasm Recurrence, Local|Neoplasms, Second Primary,Lymphoma, Non-Hodgkin|Lymphoma, Non-Hodgkin's,Narcolepsy,Type 2 Diabetes| edema | rosiglitazone,	GO:0006915~apoptotic process,GO:0007166~cell surface receptor signaling pathway,GO:0043066~negative regulation of apoptotic process,GO:0050790~regulation of catalytic activity,GO:0070389~chaperone cofactor-dependent protein refolding,GO:1900034~regulation of cellular response to heat,	GO:0005634~nucleus,GO:0005737~cytoplasm,GO:0005829~cytosol,	GO:0000774~adenyl-nucleotide exchange factor activity,GO:0005057~receptor signaling protein activity,GO:0005515~protein binding,GO:0051087~chaperone binding,	hsa04141:Protein processing in endoplasmic reticulum,	3D-structure,Alternative initiation,Alternative splicing,Apoptosis,Chaperone,Coiled coil,Complete proteome,Cytoplasm,Nucleus,Phosphoprotein,Proteomics identification,Reference proteome,Repeat,Ubl conjugation,
		1														BANK1	B-cell scaffold protein with ankyrin repeats 1(BANK1)	Homo sapiens	Antiphospholipid Syndrome|,Antiphospholipid Syndrome|Lupus Erythematosus, Systemic|Systemic lupus erythematosus,Arthritis, Rheumatoid|,Autoimmune Diseases|Lupus Erythematosus, Systemic|Systemic lupus erythematosus,Body Weights and Measures,diabetes, type 1 ,diffuse systemic sclerosis,Erythrocyte Count,Giant Cell Arteritis|Temporal Arteritis,Hemoglobins,Lupus Erythematosus, Systemic,Lupus Erythema…	GO:0042113~B cell activation,GO:0043410~positive regulation of MAPK cascade,GO:0045947~negative regulation of translational initiation,GO:0050869~negative regulation of B cell activation,GO:0051898~negative regulation of protein kinase B signaling,GO:1900165~negative regulation of interleukin-6 secretion,				Alternative splicing,ANK repeat,B-cell activation,Complete proteome,Phosphoprotein,Polymorphism,Reference proteome,Repeat,Systemic lupus erythematosus,
1																BANP	BTG3 associated nuclear protein(BANP)	Homo sapiens	Cornea,Fibrinogen,Menopause,Stroke,Tobacco Use Disorder,	GO:0006351~transcription, DNA-templated,GO:0007049~cell cycle,GO:0007275~multicellular organism development,GO:0016569~covalent chromatin modification,GO:0034504~protein localization to nucleus,GO:0042177~negative regulation of protein catabolic process,GO:0045893~positive regulation of transcription, DNA-templated,GO:1901796~regulation of signal transduction by p53 class mediator,	GO:0005654~nucleoplasm,GO:0016021~integral component of membrane,	GO:0002039~p53 binding,GO:0003677~DNA binding,GO:0005515~protein binding,		Acetylation,Alternative splicing,Cell cycle,Chromatin regulator,Coiled coil,Complete proteome,Developmental protein,DNA-binding,Membrane,Nucleus,Phosphoprotein,Proteomics identification,Reference proteome,Repressor,Transcription,Transcription regulation,Transmembrane,Transmembrane helix,Tumor suppressor,
								1			1	1				BARD1	BRCA1 associated RING domain 1(BARD1)	Homo sapiens	Bladder Cancer,Breast Cancer,breast cancer ,breast cancer breast cancer, male colorectal cancer ovarian cancer prostate cancer,cervical cancer,chronic obstructive pulmonary disease,Colorectal Neoplasms,Coronary Artery Disease,epithelial ovarian cancer ,esophageal adenocarcinoma,Lung Cancer,lung cancer ,Neuroblastoma,neuroblastoma (high-risk),null,ovarian cancer ,Tobacco Use Disorder,uterine cance…	GO:0000729~DNA double-strand break processing,GO:0000731~DNA synthesis involved in DNA repair,GO:0000732~strand displacement,GO:0001894~tissue homeostasis,GO:0006260~DNA replication,GO:0006303~double-strand break repair via nonhomologous end joining,GO:0006974~cellular response to DNA damage stimulus,GO:0007050~cell cycle arrest,GO:0016567~protein ubiquitination,GO:0031441~negative regulation of …	GO:0000151~ubiquitin ligase complex,GO:0005634~nucleus,GO:0005654~nucleoplasm,GO:0005737~cytoplasm,GO:0031436~BRCA1-BARD1 complex,GO:0043231~intracellular membrane-bounded organelle,GO:0070531~BRCA1-A complex,	GO:0003723~RNA binding,GO:0004842~ubiquitin-protein transferase activity,GO:0005515~protein binding,GO:0008270~zinc ion binding,GO:0016874~ligase activity,GO:0019900~kinase binding,GO:0042803~protein homodimerization activity,GO:0046982~protein heterodimerization activity,		3D-structure,Alternative splicing,ANK repeat,Complete proteome,DNA damage,DNA repair,Isopeptide bond,Metal-binding,Nucleus,Phosphoprotein,Polymorphism,Proteomics identification,Reference proteome,Repeat,Transferase,Ubl conjugation,Ubl conjugation pathway,Zinc,Zinc-finger,
									1					2		BCO1	beta-carotene oxygenase 1(BCO1)	Homo sapiens	diabetes, type 2,high-density lipoprotein cholesterol ,Interleukin-1beta,null,plasma carotenoid and tocopherol levels,protein quantitative trait loci,	GO:0001523~retinoid metabolic process,GO:0035238~vitamin A biosynthetic process,GO:0042572~retinol metabolic process,GO:0042574~retinal metabolic process,GO:0055114~oxidation-reduction process,GO:1901810~beta-carotene metabolic process,	GO:0005829~cytosol,	GO:0003834~beta-carotene 15,15'-monooxygenase activity,GO:0016702~oxidoreductase activity, acting on single donors with incorporation of molecular oxygen, incorporation of two atoms of oxygen,GO:0046872~metal ion binding,	hsa00830:Retinol metabolism,hsa01100:Metabolic pathways,	Complete proteome,Dioxygenase,Disease mutation,Iron,Metal-binding,Oxidoreductase,Polymorphism,Proteomics identification,Reference proteome,
														2		BDH2	3-hydroxybutyrate dehydrogenase, type 2(BDH2)	Homo sapiens	Alcoholism,	GO:0006635~fatty acid beta-oxidation,GO:0019290~siderophore biosynthetic process,GO:0030855~epithelial cell differentiation,GO:0042168~heme metabolic process,GO:0046951~ketone body biosynthetic process,GO:0055072~iron ion homeostasis,	GO:0005737~cytoplasm,GO:0005739~mitochondrion,GO:0005829~cytosol,GO:0070062~extracellular exosome,	GO:0003858~3-hydroxybutyrate dehydrogenase activity,GO:0008667~2,3-dihydro-2,3-dihydroxybenzoate dehydrogenase activity,GO:0016491~oxidoreductase activity,GO:0016628~oxidoreductase activity, acting on the CH-CH group of donors, NAD or NADP as acceptor,GO:0051287~NAD binding,	hsa00072:Synthesis and degradation of ketone bodies,hsa00650:Butanoate metabolism,hsa01100:Metabolic pathways,	3D-structure,Alternative splicing,Complete proteome,Cytoplasm,NAD,Oxidoreductase,Polymorphism,Proteomics identification,Reference proteome,
			1													BMPR1B	bone morphogenetic protein receptor type 1B(BMPR1B)	Homo sapiens	Alcoholism,Attention Deficit Disorder with Hyperactivity,Bone Mineral Density,Cleft Lip|Cleft Palate,hypertension,increased ovulation rate,juvenile polyposis,Obesity|POF - Premature ovarian failure|POLYCYSTIC OVARIAN SYNDROME|Polycystic Ovary Syndrome|Primary Ovarian Insufficiency|Puberty, Delayed|Puberty, Precocious|Thrombophilia|Tobacco Use Disorder,	GO:0001501~skeletal system development,GO:0001502~cartilage condensation,GO:0001550~ovarian cumulus expansion,GO:0001654~eye development,GO:0002063~chondrocyte development,GO:0006468~protein phosphorylation,GO:0006954~inflammatory response,GO:0009953~dorsal/ventral pattern formation,GO:0023014~signal transduction by protein phosphorylation,GO:0030166~proteoglycan biosynthetic process,GO:0030501~p…	GO:0005886~plasma membrane,GO:0005887~integral component of plasma membrane,GO:0016020~membrane,GO:0016021~integral component of membrane,GO:0030425~dendrite,GO:0043025~neuronal cell body,GO:0043235~receptor complex,GO:1990712~HFE-transferrin receptor complex,	GO:0001948~glycoprotein binding,GO:0004674~protein serine/threonine kinase activity,GO:0004675~transmembrane receptor protein serine/threonine kinase activity,GO:0004702~receptor signaling protein serine/threonine kinase activity,GO:0005025~transforming growth factor beta receptor activity, type I,GO:0005515~protein binding,GO:0005524~ATP binding,GO:0046332~SMAD binding,GO:0046872~metal ion bindi…	hsa04060:Cytokine-cytokine receptor interaction,hsa04350:TGF-beta signaling pathway,hsa04390:Hippo signaling pathway,hsa04550:Signaling pathways regulating pluripotency of stem cells,	3D-structure,Alternative splicing,ATP-binding,Cell membrane,Chondrogenesis,Complete proteome,Disease mutation,Disulfide bond,Dwarfism,Kinase,Magnesium,Manganese,Membrane,Metal-binding,Nucleotide-binding,Polymorphism,Receptor,Reference proteome,Serine/threonine-protein kinase,Signal,Transferase,Transmembrane,Transmembrane helix,
														1		BRWD1	bromodomain and WD repeat domain containing 1(BRWD1)	Homo sapiens	Bipolar Disorder,Inflammatory bowel disease, NOS|Inflammatory Bowel Diseases,Tobacco Use Disorder,	GO:0006351~transcription, DNA-templated,GO:0006357~regulation of transcription from RNA polymerase II promoter,GO:0007010~cytoskeleton organization,GO:0008360~regulation of cell shape,	GO:0005634~nucleus,GO:0005730~nucleolus,GO:0005737~cytoplasm,			3D-structure,Activator,Alternative splicing,Bromodomain,Complete proteome,Cytoplasm,Nucleus,Phosphoprotein,Polymorphism,Proteomics identification,Reference proteome,Repeat,Transcription,Transcription regulation,WD repeat,
		1														BSPRY	B-box and SPRY domain containing(BSPRY)	Homo sapiens	Chromosome Breakage|Cleft Lip|Cleft Palate|Translocation, Genetic,Erythrocyte Count,	GO:0006816~calcium ion transport,	GO:0016020~membrane,GO:0031252~cell leading edge,GO:0048471~perinuclear region of cytoplasm,	GO:0008270~zinc ion binding,		Alternative splicing,Calcium,Calcium transport,Complete proteome,Cytoplasm,Ion transport,Membrane,Metal-binding,Polymorphism,Reference proteome,Transport,Zinc,Zinc-finger,
																C16orf46	chromosome 16 open reading frame 46(C16orf46)	Homo sapiens	Attention deficit hyperactivity disorder and conduct disorder,Body Weights and Measures,smoking cessation,Tobacco Use Disorder,		GO:0005634~nucleus,GO:0005654~nucleoplasm,GO:0005737~cytoplasm,			Alternative splicing,Complete proteome,Polymorphism,Reference proteome,
																C16orf72	chromosome 16 open reading frame 72(C16orf72)	Homo sapiens	Body Fat Distribution,			GO:0005515~protein binding,		Complete proteome,Phosphoprotein,Polymorphism,Proteomics identification,Reference proteome,
																C16orf74	chromosome 16 open reading frame 74(C16orf74)	Homo sapiens						Complete proteome,Phosphoprotein,Proteomics identification,Reference proteome,
1																C18orf54	chromosome 18 open reading frame 54(C18orf54)	Homo sapiens	Body Weights and Measures,Neuropsychological Tests,Stroke,	GO:0008285~negative regulation of cell proliferation,	GO:0005576~extracellular region,			Alternative splicing,Complete proteome,Phosphoprotein,Polymorphism,Reference proteome,Secreted,Signal,
																C1QTNF2	C1q and tumor necrosis factor related protein 2(C1QTNF2)	Homo sapiens		GO:0000187~activation of MAPK activity,GO:0045725~positive regulation of glycogen biosynthetic process,GO:0046321~positive regulation of fatty acid oxidation,GO:0046326~positive regulation of glucose import,GO:0051260~protein homooligomerization,GO:0070208~protein heterotrimerization,	GO:0005581~collagen trimer,GO:0005615~extracellular space,	GO:0005102~receptor binding,GO:0005515~protein binding,GO:0042802~identical protein binding,		Collagen,Complete proteome,Reference proteome,Secreted,Signal,
																C4orf17	chromosome 4 open reading frame 17(C4orf17)	Homo sapiens						Alternative splicing,Complete proteome,Polymorphism,Reference proteome,
																C9orf152	chromosome 9 open reading frame 152(C9orf152)	Homo sapiens	Myocardial Infarction,					Complete proteome,Reference proteome,
																C9orf43	chromosome 9 open reading frame 43(C9orf43)	Homo sapiens	Cleft Lip|Cleft Palate,			GO:0005515~protein binding,		Complete proteome,Polymorphism,Reference proteome,
								1	1					1		C9orf72	chromosome 9 open reading frame 72(C9orf72)	Homo sapiens	Alzheimer Disease,Amyotrophic Lateral Sclerosis,Arthritis, Rheumatoid|Rheumatoid Arthritis,Blood Pressure,Cholesterol, HDL,Coronary Artery Disease,Creatinine,Echocardiography,Glomerular Filtration Rate,Immunoglobulin A,Intercellular Adhesion Molecule-1,Lipoproteins, VLDL,	GO:0006897~endocytosis,GO:0006914~autophagy,	GO:0005615~extracellular space,GO:0005634~nucleus,GO:0005654~nucleoplasm,GO:0005737~cytoplasm,GO:0005764~lysosome,GO:0005768~endosome,GO:0005776~autophagosome,GO:0015629~actin cytoskeleton,GO:0031410~cytoplasmic vesicle,GO:0045171~intercellular bridge,	GO:0005515~protein binding,GO:0017137~Rab GTPase binding,		Alternative splicing,Amyotrophic lateral sclerosis,Complete proteome,Cytoplasm,Cytoplasmic vesicle,Endosome,Lysosome,Neurodegeneration,Nucleus,Polymorphism,Reference proteome,Secreted,
																C9orf84	chromosome 9 open reading frame 84(C9orf84)	Homo sapiens	Aorta,Body Weight,Body Weights and Measures,Breath Tests,					Alternative splicing,Complete proteome,Polymorphism,Proteomics identification,Reference proteome,
																CA5A	carbonic anhydrase 5A(CA5A)	Homo sapiens	Acquired Immunodeficiency Syndrome|Disease Progression,	GO:0006730~one-carbon metabolic process,GO:0015701~bicarbonate transport,	GO:0005739~mitochondrion,GO:0005759~mitochondrial matrix,	GO:0004089~carbonate dehydratase activity,GO:0008270~zinc ion binding,	hsa00910:Nitrogen metabolism,	Complete proteome,Direct protein sequencing,Disease mutation,Lyase,Metal-binding,Mitochondrion,Reference proteome,Transit peptide,Zinc,
																CAMK2G	calcium/calmodulin dependent protein kinase II gamma(CAMK2G)	Homo sapiens	Alzheimer's Disease,Alzheimer's disease ,Type 2 Diabetes| edema | rosiglitazone,	GO:0000082~G1/S transition of mitotic cell cycle,GO:0000165~MAPK cascade,GO:0006470~protein dephosphorylation,GO:0006816~calcium ion transport,GO:0007399~nervous system development,GO:0014733~regulation of skeletal muscle adaptation,GO:0030073~insulin secretion,GO:0030154~cell differentiation,GO:0043547~positive regulation of GTPase activity,GO:0046777~protein autophosphorylation,GO:0051259~prote…	GO:0005654~nucleoplasm,GO:0005829~cytosol,GO:0005886~plasma membrane,GO:0014069~postsynaptic density,GO:0016020~membrane,GO:0030666~endocytic vesicle membrane,GO:0033017~sarcoplasmic reticulum membrane,	GO:0004674~protein serine/threonine kinase activity,GO:0004683~calmodulin-dependent protein kinase activity,GO:0004723~calcium-dependent protein serine/threonine phosphatase activity,GO:0005088~Ras guanyl-nucleotide exchange factor activity,GO:0005515~protein binding,GO:0005516~calmodulin binding,GO:0005524~ATP binding,GO:0042803~protein homodimerization activity,	hsa04012:ErbB signaling pathway,hsa04020:Calcium signaling pathway,hsa04024:cAMP signaling pathway,hsa04066:HIF-1 signaling pathway,hsa04114:Oocyte meiosis,hsa04261:Adrenergic signaling in cardiomyocytes,hsa04310:Wnt signaling pathway,hsa04713:Circadian entrainment,hsa04720:Long-term potentiation,hsa04722:Neurotrophin signaling pathway,hsa04725:Cholinergic synapse,hsa04728:Dopaminergic synapse,hs…	3D-structure,Alternative splicing,ATP-binding,Calmodulin-binding,Complete proteome,Developmental protein,Differentiation,Kinase,Membrane,Neurogenesis,Nucleotide-binding,Phosphoprotein,Polymorphism,Proteomics identification,Reference proteome,Sarcoplasmic reticulum,Serine/threonine-protein kinase,Transferase,
																CARHSP1	calcium regulated heat stable protein 1(CARHSP1)	Homo sapiens		GO:0006355~regulation of transcription, DNA-templated,GO:0035556~intracellular signal transduction,GO:0043488~regulation of mRNA stability,	GO:0000177~cytoplasmic exosome (RNase complex),GO:0000932~cytoplasmic mRNA processing body,GO:0005829~cytosol,GO:0043186~P granule,GO:0070062~extracellular exosome,	GO:0003677~DNA binding,GO:0003730~mRNA 3'-UTR binding,GO:0005515~protein binding,GO:0019902~phosphatase binding,		3D-structure,Acetylation,Complete proteome,Cytoplasm,Phosphoprotein,Proteomics identification,Reference proteome,RNA-binding,
																CBFA2T3	CBFA2/RUNX1 translocation partner 3(CBFA2T3)	Homo sapiens	Glucose,	GO:0001666~response to hypoxia,GO:0006351~transcription, DNA-templated,GO:0008283~cell proliferation,GO:0008285~negative regulation of cell proliferation,GO:0030851~granulocyte differentiation,GO:0032436~positive regulation of proteasomal ubiquitin-dependent protein catabolic process,GO:0045820~negative regulation of glycolytic process,GO:0045892~negative regulation of transcription, DNA-template…	GO:0000139~Golgi membrane,GO:0005634~nucleus,GO:0005654~nucleoplasm,GO:0005730~nucleolus,	GO:0003700~transcription factor activity, sequence-specific DNA binding,GO:0003714~transcription corepressor activity,GO:0005515~protein binding,GO:0046872~metal ion binding,		Alternative splicing,Chromosomal rearrangement,Coiled coil,Complete proteome,Differentiation,Golgi apparatus,Isopeptide bond,Membrane,Metal-binding,Nucleus,Phosphoprotein,Polymorphism,Proteomics identification,Reference proteome,Repressor,Transcription,Transcription regulation,Zinc,Zinc-finger,
								1						1		CCDC68	coiled-coil domain containing 68(CCDC68)	Homo sapiens	Coronary Artery Disease,	GO:0035556~intracellular signal transduction,	GO:0005622~intracellular,	GO:0005515~protein binding,		Coiled coil,Complete proteome,Polymorphism,Proteomics identification,Reference proteome,
							1									CCNJL	cyclin J like(CCNJL)	Homo sapiens	Heart Failure,Socioeconomic Factors,		GO:0005634~nucleus,			Alternative splicing,Complete proteome,Cyclin,Polymorphism,Reference proteome,
																CDC26	cell division cycle 26(CDC26)	Homo sapiens		GO:0007067~mitotic nuclear division,GO:0030071~regulation of mitotic metaphase/anaphase transition,GO:0031145~anaphase-promoting complex-dependent catabolic process,GO:0042787~protein ubiquitination involved in ubiquitin-dependent protein catabolic process,GO:0043161~proteasome-mediated ubiquitin-dependent protein catabolic process,GO:0051301~cell division,GO:0051436~negative regulation of ubiqui…	GO:0005654~nucleoplasm,GO:0005680~anaphase-promoting complex,GO:0005829~cytosol,	GO:0005515~protein binding,	hsa04110:Cell cycle,hsa04114:Oocyte meiosis,hsa04120:Ubiquitin mediated proteolysis,hsa04914:Progesterone-mediated oocyte maturation,hsa05166:HTLV-I infection,	3D-structure,Cell cycle,Cell division,Coiled coil,Complete proteome,Mitosis,Nucleus,Phosphoprotein,Reference proteome,Ubl conjugation pathway,
			1				1	1					1		1	CDH13	cadherin 13(CDH13)	Homo sapiens	ADHD,ADHD | attention-deficit hyperactivity disorder,Adiponectin,Adult ADHD | attention deficit hyperactivity disorder,Alcohol Withdrawal Delirium|Alcoholism,Alcoholism,Arthritis, Rheumatoid|Rheumatoid Arthritis,Attention Deficit Disorder with Hyperactivity,autism,Basophils,Blood Pressure,Body Height,Body Weights and Measures,Calcium-Binding Proteins,Clozapine,Coronary Artery Disease,Coronary Art…	GO:0000278~mitotic cell cycle,GO:0001938~positive regulation of endothelial cell proliferation,GO:0001954~positive regulation of cell-matrix adhesion,GO:0002040~sprouting angiogenesis,GO:0007155~cell adhesion,GO:0007156~homophilic cell adhesion via plasma membrane adhesion molecules,GO:0007162~negative regulation of cell adhesion,GO:0007266~Rho protein signal transduction,GO:0008285~negative regu…	GO:0005615~extracellular space,GO:0005737~cytoplasm,GO:0005886~plasma membrane,GO:0005901~caveola,GO:0005925~focal adhesion,GO:0009897~external side of plasma membrane,GO:0031225~anchored component of membrane,GO:0043005~neuron projection,GO:0048471~perinuclear region of cytoplasm,GO:0070062~extracellular exosome,	GO:0005509~calcium ion binding,GO:0030169~low-density lipoprotein particle binding,GO:0042803~protein homodimerization activity,GO:0045296~cadherin binding,GO:0055100~adiponectin binding,GO:0071813~lipoprotein particle binding,		3D-structure,Alternative splicing,Calcium,Cell adhesion,Cell membrane,Cleavage on pair of basic residues,Complete proteome,Direct protein sequencing,Glycoprotein,GPI-anchor,Lipoprotein,Membrane,Metal-binding,Polymorphism,Reference proteome,Repeat,Signal,
1	1		1				1						1			CDH15	cadherin 15(CDH15)	Homo sapiens	Apoplexy|Cerebral Hemorrhage|Cerebral Hemorrhages|Intracranial Hemorrhages|Stroke|Subarachnoid Hemorrhage,Heart Failure,hypertension,	GO:0007155~cell adhesion,GO:0007156~homophilic cell adhesion via plasma membrane adhesion molecules,GO:0034332~adherens junction organization,GO:0051149~positive regulation of muscle cell differentiation,	GO:0005886~plasma membrane,GO:0005901~caveola,GO:0016021~integral component of membrane,GO:0031594~neuromuscular junction,GO:0070062~extracellular exosome,	GO:0005509~calcium ion binding,GO:0005515~protein binding,	hsa04514:Cell adhesion molecules (CAMs),	Calcium,Cell adhesion,Cell membrane,Chromosomal rearrangement,Cleavage on pair of basic residues,Complete proteome,Disease mutation,Glycoprotein,Membrane,Mental retardation,Metal-binding,Reference proteome,Repeat,Signal,Transmembrane,Transmembrane helix,
													1			CDH23	cadherin related 23(CDH23)	Homo sapiens	Alzheimer's disease ,Asthma,hearing loss, noise induced,Hip,Insulin,Myocardial Infarction,personality,Retinal Diseases,smoking,Tobacco Use Disorder,Usher syndrome,Waist Circumference,	GO:0006816~calcium ion transport,GO:0007156~homophilic cell adhesion via plasma membrane adhesion molecules,GO:0007601~visual perception,GO:0007605~sensory perception of sound,GO:0007626~locomotory behavior,GO:0016339~calcium-dependent cell-cell adhesion via plasma membrane cell adhesion molecules,GO:0045494~photoreceptor cell maintenance,GO:0050896~response to stimulus,GO:0050953~sensory percept…	GO:0005886~plasma membrane,GO:0016020~membrane,GO:0016021~integral component of membrane,GO:0032420~stereocilium,	GO:0005509~calcium ion binding,GO:0005515~protein binding,		3D-structure,Alternative splicing,Calcium,Cell adhesion,Cell membrane,Complete proteome,Deafness,Disease mutation,Glycoprotein,Hearing,Membrane,Metal-binding,Non-syndromic deafness,Polymorphism,Proteomics identification,Reference proteome,Repeat,Retinitis pigmentosa,Sensory transduction,Signal,Transmembrane,Transmembrane helix,Usher syndrome,Vision,
							1							1		CDK10	cyclin dependent kinase 10(CDK10)	Homo sapiens	Hair Color,Heart Failure,melanoma,	GO:0006468~protein phosphorylation,GO:0007089~traversing start control point of mitotic cell cycle,GO:0008285~negative regulation of cell proliferation,GO:0043410~positive regulation of MAPK cascade,GO:0051301~cell division,		GO:0004672~protein kinase activity,GO:0004674~protein serine/threonine kinase activity,GO:0004693~cyclin-dependent protein serine/threonine kinase activity,GO:0005515~protein binding,GO:0005524~ATP binding,GO:0016301~kinase activity,		Alternative splicing,ATP-binding,Cell cycle,Cell division,Complete proteome,Kinase,Nucleotide-binding,Phosphoprotein,Polymorphism,Proteomics identification,Reference proteome,Serine/threonine-protein kinase,Transferase,
																CDT1	chromatin licensing and DNA replication factor 1(CDT1)	Homo sapiens	Breast Cancer,	GO:0000076~DNA replication checkpoint,GO:0000082~G1/S transition of mitotic cell cycle,GO:0000083~regulation of transcription involved in G1/S transition of mitotic cell cycle,GO:0006260~DNA replication,GO:0030174~regulation of DNA-dependent DNA replication initiation,GO:0033262~regulation of nuclear cell cycle DNA replication,	GO:0005634~nucleus,GO:0005654~nucleoplasm,GO:0005829~cytosol,	GO:0003677~DNA binding,GO:0005515~protein binding,		3D-structure,Cell cycle,Complete proteome,Disease mutation,DNA replication,DNA-binding,Dwarfism,Nucleus,Phosphoprotein,Polymorphism,Proteomics identification,Proto-oncogene,Reference proteome,Ubl conjugation,
1	1	1	1						1							CDYL2	chromodomain Y-like 2(CDYL2)	Homo sapiens	Apoplexy|Cerebral Hemorrhage|Cerebral Hemorrhages|Intracranial Hemorrhages|Stroke|Subarachnoid Hemorrhage,Erythrocyte Count,Hemoglobins,high-density lipoprotein cholesterol ,hypertension,Kidney Diseases,Tobacco Use Disorder,	GO:0008152~metabolic process,	GO:0005634~nucleus,	GO:0003824~catalytic activity,GO:0005515~protein binding,GO:0035064~methylated histone binding,		3D-structure,Complete proteome,Nucleus,Proteomics identification,Reference proteome,
							1	1								CELF2	CUGBP, Elav-like family member 2(CELF2)	Homo sapiens	Alzheimer's disease ,Coronary Artery Disease,Creatinine,Cystatins,E-Selectin,Glomerular Filtration Rate,Heart Failure,Lipids,Narcolepsy,Tobacco Use Disorder,Type 2 Diabetes| edema | rosiglitazone,	GO:0006376~mRNA splice site selection,GO:0006396~RNA processing,GO:0006397~mRNA processing,GO:0008016~regulation of heart contraction,	GO:0005634~nucleus,GO:0005737~cytoplasm,	GO:0000166~nucleotide binding,GO:0003676~nucleic acid binding,GO:0003723~RNA binding,GO:0044822~poly(A) RNA binding,		3D-structure,Alternative splicing,Complete proteome,Cytoplasm,mRNA processing,Nucleus,Polymorphism,Proteomics identification,Reference proteome,Repeat,Repressor,RNA-binding,
1														1		CENPE	centromere protein E(CENPE)	Homo sapiens	Alcoholism,Breast Cancer,Inflammation,Stroke,Testicular Neoplasms,	GO:0000278~mitotic cell cycle,GO:0006890~retrograde vesicle-mediated transport, Golgi to ER,GO:0007018~microtubule-based movement,GO:0007059~chromosome segregation,GO:0007062~sister chromatid cohesion,GO:0007079~mitotic chromosome movement towards spindle pole,GO:0007080~mitotic metaphase plate congression,GO:0007275~multicellular organism development,GO:0019886~antigen processing and presentatio…	GO:0000775~chromosome, centromeric region,GO:0000776~kinetochore,GO:0000777~condensed chromosome kinetochore,GO:0000779~condensed chromosome, centromeric region,GO:0000940~condensed chromosome outer kinetochore,GO:0005623~cell,GO:0005634~nucleus,GO:0005694~chromosome,GO:0005737~cytoplasm,GO:0005829~cytosol,GO:0005871~kinesin complex,GO:0005874~microtubule,GO:0015630~microtubule cytoskeleton,GO:00…	GO:0003777~microtubule motor activity,GO:0005515~protein binding,GO:0005524~ATP binding,GO:0008017~microtubule binding,GO:0016887~ATPase activity,GO:0043515~kinetochore binding,		3D-structure,Alternative splicing,ATP-binding,Cell cycle,Cell division,Centromere,Chromosome,Coiled coil,Complete proteome,Cytoplasm,Cytoskeleton,Developmental protein,Direct protein sequencing,Disease mutation,Isopeptide bond,Kinetochore,Lipoprotein,Methylation,Microtubule,Mitosis,Motor protein,Nucleotide-binding,Phosphoprotein,Polymorphism,Prenylation,Primary microcephaly,Proteomics identificat…
																CENPN	centromere protein N(CENPN)	Homo sapiens	smoking cessation,	GO:0007059~chromosome segregation,GO:0007062~sister chromatid cohesion,GO:0007067~mitotic nuclear division,GO:0034080~CENP-A containing nucleosome assembly,GO:0034508~centromere complex assembly,	GO:0000775~chromosome, centromeric region,GO:0000777~condensed chromosome kinetochore,GO:0005654~nucleoplasm,GO:0005829~cytosol,			Alternative splicing,Centromere,Chromosome,Complete proteome,Kinetochore,Nucleus,Phosphoprotein,Polymorphism,Proteomics identification,Reference proteome,
																CFAP70	cilia and flagella associated protein 70(CFAP70)	Homo sapiens	Alzheimer's disease ,		GO:0005929~cilium,GO:0070062~extracellular exosome,			Alternative splicing,Cell projection,Cilium,Complete proteome,Polymorphism,Proteomics identification,Reference proteome,Repeat,TPR repeat,
																CHCHD1	coiled-coil-helix-coiled-coil-helix domain containing 1(CHCHD1)	Homo sapiens	Acquired Immunodeficiency Syndrome|Disease Progression,null,	GO:0032543~mitochondrial translation,GO:0070125~mitochondrial translational elongation,GO:0070126~mitochondrial translational termination,	GO:0005634~nucleus,GO:0005730~nucleolus,GO:0005737~cytoplasm,GO:0005739~mitochondrion,GO:0005743~mitochondrial inner membrane,GO:0005761~mitochondrial ribosome,	GO:0005515~protein binding,GO:0044822~poly(A) RNA binding,		3D-structure,Complete proteome,Disulfide bond,Mitochondrion,Nucleus,Proteomics identification,Reference proteome,
													2	1		CHMP5	charged multivesicular body protein 5(CHMP5)	Homo sapiens	Erectile Dysfunction,	GO:0000920~cell separation after cytokinesis,GO:0001919~regulation of receptor recycling,GO:0006997~nucleus organization,GO:0007040~lysosome organization,GO:0007080~mitotic metaphase plate congression,GO:0008333~endosome to lysosome transport,GO:0010824~regulation of centrosome duplication,GO:0015031~protein transport,GO:0016197~endosomal transport,GO:0019058~viral life cycle,GO:0036258~multivesi…	GO:0005634~nucleus,GO:0005829~cytosol,GO:0005913~cell-cell adherens junction,GO:0010008~endosome membrane,GO:0070062~extracellular exosome,	GO:0005515~protein binding,GO:0098641~cadherin binding involved in cell-cell adhesion,	hsa04144:Endocytosis,	3D-structure,Alternative splicing,Coiled coil,Complete proteome,Cytoplasm,Endosome,Membrane,Phosphoprotein,Polymorphism,Protein transport,Reference proteome,Transport,Ubl conjugation,
																CHST3	carbohydrate sulfotransferase 3(CHST3)	Homo sapiens	Alzheimer's disease ,breast cancer ,Chronic renal failure|Kidney Failure, Chronic,drug-related genes ,Myocardial Infarction,Pancreatic Neoplasms,	GO:0005975~carbohydrate metabolic process,GO:0006790~sulfur compound metabolic process,GO:0030206~chondroitin sulfate biosynthetic process,	GO:0000139~Golgi membrane,GO:0016021~integral component of membrane,	GO:0001517~N-acetylglucosamine 6-O-sulfotransferase activity,GO:0008146~sulfotransferase activity,GO:0008459~chondroitin 6-sulfotransferase activity,	hsa00532:Glycosaminoglycan biosynthesis - chondroitin sulfate / dermatan sulfate,	Carbohydrate metabolism,Complete proteome,Disease mutation,Glycoprotein,Golgi apparatus,Membrane,Polymorphism,Reference proteome,Signal-anchor,Transferase,Transmembrane,Transmembrane helix,
1			1													CIITA	class II major histocompatibility complex transactivator(CIITA)	Homo sapiens	Addison Disease|,Addison's disease,Alzheimer's disease ,Arthritis, Rheumatoid,Arthritis, Rheumatoid|,Arthritis, Rheumatoid|Autoimmune Diseases|Diabetes Mellitus, Type 1|Multiple Sclerosis,Autoimmune Diseases|Celiac Disease|,autoimmune inflammatory disease,Brain Ischemia|Hypertension|Stroke,Celiac disease,cirrhosis hepatitis B liver cancer,Colitis, Ulcerative,Colorectal Cancer,dermatitis and eczem…	GO:0000122~negative regulation of transcription from RNA polymerase II promoter,GO:0006351~transcription, DNA-templated,GO:0006355~regulation of transcription, DNA-templated,GO:0006954~inflammatory response,GO:0006955~immune response,GO:0007568~aging,GO:0016310~phosphorylation,GO:0032966~negative regulation of collagen biosynthetic process,GO:0034341~response to interferon-gamma,GO:0045345~positi…	GO:0005654~nucleoplasm,GO:0009986~cell surface,GO:0016605~PML body,	GO:0003677~DNA binding,GO:0003713~transcription coactivator activity,GO:0005515~protein binding,GO:0005524~ATP binding,GO:0005525~GTP binding,GO:0008022~protein C-terminus binding,GO:0016301~kinase activity,GO:0016746~transferase activity, transferring acyl groups,GO:0032403~protein complex binding,GO:0033613~activating transcription factor binding,GO:0044212~transcription regulatory region DNA b…	hsa04612:Antigen processing and presentation,hsa05145:Toxoplasmosis,hsa05152:Tuberculosis,hsa05164:Influenza A,hsa05340:Primary immunodeficiency,	Activator,Acyltransferase,Alternative splicing,ATP-binding,Complete proteome,Disease mutation,GTP-binding,Kinase,Leucine-rich repeat,Nucleotide-binding,Nucleus,Phosphoprotein,Polymorphism,Reference proteome,Repeat,SCID,Transcription,Transcription regulation,Transferase,
																CISD2	CDGSH iron sulfur domain 2(CISD2)	Homo sapiens	Diabetes Mellitus,	GO:0000422~mitophagy,GO:0010259~multicellular organism aging,GO:0010506~regulation of autophagy,	GO:0005741~mitochondrial outer membrane,GO:0005783~endoplasmic reticulum,GO:0005789~endoplasmic reticulum membrane,GO:0016020~membrane,GO:0016021~integral component of membrane,GO:0043231~intracellular membrane-bounded organelle,GO:0043234~protein complex,	GO:0005515~protein binding,GO:0042803~protein homodimerization activity,GO:0044822~poly(A) RNA binding,GO:0046872~metal ion binding,GO:0051537~2 iron, 2 sulfur cluster binding,		2Fe-2S,3D-structure,Autophagy,Complete proteome,Deafness,Diabetes mellitus,Direct protein sequencing,Endoplasmic reticulum,Iron,Iron-sulfur,Membrane,Metal-binding,Mitochondrion,Mitochondrion outer membrane,Proteomics identification,Reference proteome,Transmembrane,Transmembrane helix,
1	1		1						1							CLEC16A	C-type lectin domain family 16 member A(CLEC16A)	Homo sapiens	Addison Disease|,Anti-Neutrophil Cytoplasmic Antibody-Associated Vasculitis|,Apoplexy|Cerebral Hemorrhage|Cerebral Hemorrhages|Intracranial Hemorrhages|Stroke|Subarachnoid Hemorrhage,Arthritis, Rheumatoid|Autoimmune Diseases|Diabetes Mellitus, Type 1|Multiple Sclerosis,Autoimmune Diseases|Celiac Disease|,Autoimmune Diseases|IgA Deficiency,Autoimmune Diseases|Lupus Erythematosus, Systemic|Systemic…	GO:0006914~autophagy,GO:0032435~negative regulation of proteasomal ubiquitin-dependent protein catabolic process,GO:1901098~positive regulation of autophagosome maturation,GO:1901525~negative regulation of macromitophagy,	GO:0036020~endolysosome membrane,			Alternative splicing,Autophagy,Complete proteome,Diabetes mellitus,Endosome,Lysosome,Membrane,Polymorphism,Proteomics identification,Reference proteome,
													2			CLINT1	clathrin interactor 1(CLINT1)	Homo sapiens	Body Weight,Osteoporosis,Psychiatric Disorders,psychotic disorders,Schizophrenia,Tobacco Use Disorder,	GO:0006897~endocytosis,GO:0016192~vesicle-mediated transport,GO:0048268~clathrin coat assembly,GO:0098609~cell-cell adhesion,	GO:0005654~nucleoplasm,GO:0005794~Golgi apparatus,GO:0005829~cytosol,GO:0005913~cell-cell adherens junction,GO:0016020~membrane,GO:0030136~clathrin-coated vesicle,GO:0043231~intracellular membrane-bounded organelle,GO:0048471~perinuclear region of cytoplasm,	GO:0005515~protein binding,GO:0008289~lipid binding,GO:0030276~clathrin binding,GO:0098641~cadherin binding involved in cell-cell adhesion,		3D-structure,Alternative splicing,Complete proteome,Cytoplasm,Cytoplasmic vesicle,Direct protein sequencing,Endocytosis,Lipid-binding,Membrane,Phosphoprotein,Proteomics identification,Reference proteome,Signal,
									1							CMC2	C-X9-C motif containing 2(CMC2)	Homo sapiens	high-density lipoprotein cholesterol ,smoking cessation,		GO:0005739~mitochondrion,			Complete proteome,Disulfide bond,Mitochondrion,Polymorphism,Proteomics identification,Reference proteome,
									1							CMIP	c-Maf inducing protein(CMIP)	Homo sapiens	Adiponectin,Body Height,Cholesterol, HDL,Diabetes Mellitus, Type 2,Metabolism,Myocardial Infarction,Tunica Media,		GO:0005634~nucleus,GO:0005737~cytoplasm,	GO:0005515~protein binding,		Alternative splicing,Complete proteome,Cytoplasm,Leucine-rich repeat,Nucleus,Phosphoprotein,Proteomics identification,Reference proteome,Repeat,
																CNNM4	cyclin and CBS domain divalent metal cation transport mediator 4(CNNM4)	Homo sapiens		GO:0007601~visual perception,GO:0010960~magnesium ion homeostasis,GO:0015693~magnesium ion transport,GO:0035725~sodium ion transmembrane transport,GO:0050896~response to stimulus,GO:0070166~enamel mineralization,GO:1903830~magnesium ion transmembrane transport,	GO:0016021~integral component of membrane,GO:0016323~basolateral plasma membrane,	GO:0015081~sodium ion transmembrane transporter activity,GO:0015095~magnesium ion transmembrane transporter activity,		3D-structure,Alternative splicing,Amelogenesis imperfecta,Biomineralization,CBS domain,Cell membrane,Complete proteome,Cone-rod dystrophy,Disease mutation,Glycoprotein,Ion transport,Membrane,Phosphoprotein,Polymorphism,Reference proteome,Repeat,Sensory transduction,Transmembrane,Transmembrane helix,Transport,Vision,
																CNOT8	CCR4-NOT transcription complex subunit 8(CNOT8)	Homo sapiens		GO:0000289~nuclear-transcribed mRNA poly(A) tail shortening,GO:0006351~transcription, DNA-templated,GO:0006355~regulation of transcription, DNA-templated,GO:0006977~DNA damage response, signal transduction by p53 class mediator resulting in cell cycle arrest,GO:0008284~positive regulation of cell proliferation,GO:0008285~negative regulation of cell proliferation,GO:0035195~gene silencing by miRNA…	GO:0005622~intracellular,GO:0005634~nucleus,GO:0005829~cytosol,GO:0030014~CCR4-NOT complex,	GO:0000175~3'-5'-exoribonuclease activity,GO:0003676~nucleic acid binding,GO:0003700~transcription factor activity, sequence-specific DNA binding,GO:0003723~RNA binding,GO:0004535~poly(A)-specific ribonuclease activity,GO:0005515~protein binding,GO:0046872~metal ion binding,	hsa03018:RNA degradation,	Alternative splicing,Complete proteome,Cytoplasm,Exonuclease,Hydrolase,Metal-binding,Nuclease,Nucleus,Polymorphism,Proteomics identification,Reference proteome,Repressor,RNA-binding,RNA-mediated gene silencing,Transcription,Transcription regulation,Translation regulation,
									1							COL27A1	collagen type XXVII alpha 1 chain(COL27A1)	Homo sapiens	Body Height,Cholesterol, HDL,Cleft Lip|Cleft Palate|Tooth Abnormalities,height,Lipids,Lipoproteins, HDL,Tobacco Use Disorder,Triglycerides,	GO:0003431~growth plate cartilage chondrocyte development,GO:0030198~extracellular matrix organization,	GO:0005576~extracellular region,GO:0005581~collagen trimer,GO:0005583~fibrillar collagen trimer,GO:0005788~endoplasmic reticulum lumen,	GO:0005201~extracellular matrix structural constituent,GO:0046872~metal ion binding,	hsa04151:PI3K-Akt signaling pathway,hsa04510:Focal adhesion,hsa04512:ECM-receptor interaction,hsa04611:Platelet activation,hsa04974:Protein digestion and absorption,hsa05146:Amoebiasis,	Alternative splicing,Calcium,Collagen,Complete proteome,Disease mutation,Disulfide bond,Dwarfism,Extracellular matrix,Glycoprotein,Metal-binding,Polymorphism,Proteomics identification,Reference proteome,Repeat,Secreted,Signal,
1	1		1													COLEC11	collectin subfamily member 11(COLEC11)	Homo sapiens	Apoplexy|Cerebral Hemorrhage|Cerebral Hemorrhages|Intracranial Hemorrhages|Stroke|Subarachnoid Hemorrhage,hypertension,Kidney Diseases,	GO:0006508~proteolysis,GO:0006898~receptor-mediated endocytosis,GO:0006956~complement activation,GO:0007275~multicellular organism development,GO:0032502~developmental process,	GO:0005576~extracellular region,GO:0005581~collagen trimer,	GO:0004252~serine-type endopeptidase activity,GO:0005537~mannose binding,	hsa04145:Phagosome,	3D-structure,Alternative splicing,Calcium,Coiled coil,Collagen,Complete proteome,Developmental protein,Disease mutation,Disulfide bond,Lectin,Mannose-binding,Polymorphism,Reference proteome,Secreted,Signal,
																COMTD1	catechol-O-methyltransferase domain containing 1(COMTD1)	Homo sapiens	Acquired Immunodeficiency Syndrome|Disease Progression,Alzheimer's disease ,	GO:0032259~methylation,	GO:0005739~mitochondrion,GO:0016021~integral component of membrane,	GO:0005515~protein binding,GO:0008171~O-methyltransferase activity,		3D-structure,Complete proteome,Membrane,Methyltransferase,Proteomics identification,Reference proteome,S-adenosyl-L-methionine,Signal-anchor,Transferase,Transmembrane,Transmembrane helix,
														2		COTL1	coactosin like F-actin binding protein 1(COTL1)	Homo sapiens	Arthritis, Rheumatoid|Autoimmune Diseases|Lupus Erythematosus, Systemic,	GO:0050832~defense response to fungus,	GO:0005622~intracellular,GO:0005634~nucleus,GO:0005737~cytoplasm,GO:0005856~cytoskeleton,GO:0070062~extracellular exosome,	GO:0003779~actin binding,GO:0005515~protein binding,GO:0019899~enzyme binding,		3D-structure,Acetylation,Actin-binding,Chaperone,Complete proteome,Cytoplasm,Cytoskeleton,Direct protein sequencing,Nucleus,Proteomics identification,Reference proteome,
																COX4I1	cytochrome c oxidase subunit 4I1(COX4I1)	Homo sapiens	Acquired Immunodeficiency Syndrome|Disease Progression,	GO:0006091~generation of precursor metabolites and energy,GO:0006123~mitochondrial electron transport, cytochrome c to oxygen,GO:0007584~response to nutrient,GO:1902600~hydrogen ion transmembrane transport,	GO:0005634~nucleus,GO:0005739~mitochondrion,GO:0005743~mitochondrial inner membrane,GO:0005751~mitochondrial respiratory chain complex IV,GO:0016020~membrane,GO:0016021~integral component of membrane,GO:0070062~extracellular exosome,	GO:0004129~cytochrome-c oxidase activity,GO:0005515~protein binding,	hsa00190:Oxidative phosphorylation,hsa01100:Metabolic pathways,hsa04260:Cardiac muscle contraction,hsa04932:Non-alcoholic fatty liver disease (NAFLD),hsa05010:Alzheimer's disease,hsa05012:Parkinson's disease,hsa05016:Huntington's disease,	Acetylation,Complete proteome,Direct protein sequencing,Membrane,Mitochondrion,Mitochondrion inner membrane,Phosphoprotein,Polymorphism,Proteomics identification,Reference proteome,Transit peptide,Transmembrane,Transmembrane helix,
1	1		1													COX5B	cytochrome c oxidase subunit 5B(COX5B)	Homo sapiens	Acquired Immunodeficiency Syndrome|Disease Progression,Apoplexy|Cerebral Hemorrhage|Cerebral Hemorrhages|Intracranial Hemorrhages|Stroke|Subarachnoid Hemorrhage,hypertension,	GO:0006123~mitochondrial electron transport, cytochrome c to oxygen,GO:0007585~respiratory gaseous exchange,GO:0042776~mitochondrial ATP synthesis coupled proton transport,	GO:0005739~mitochondrion,GO:0005740~mitochondrial envelope,GO:0005743~mitochondrial inner membrane,GO:0005751~mitochondrial respiratory chain complex IV,GO:0070062~extracellular exosome,	GO:0004129~cytochrome-c oxidase activity,GO:0005515~protein binding,GO:0046872~metal ion binding,	hsa00190:Oxidative phosphorylation,hsa01100:Metabolic pathways,hsa04260:Cardiac muscle contraction,hsa04932:Non-alcoholic fatty liver disease (NAFLD),hsa05010:Alzheimer's disease,hsa05012:Parkinson's disease,hsa05016:Huntington's disease,	Acetylation,Complete proteome,Direct protein sequencing,Membrane,Metal-binding,Mitochondrion,Mitochondrion inner membrane,Reference proteome,Transit peptide,Zinc,
							1									CPNE7	copine 7(CPNE7)	Homo sapiens	Heart Failure,Pancreatic Neoplasms,Suntan,	GO:0006629~lipid metabolic process,GO:0006810~transport,GO:0046474~glycerophospholipid biosynthetic process,GO:0071277~cellular response to calcium ion,	GO:0005634~nucleus,GO:0005737~cytoplasm,GO:0005886~plasma membrane,GO:0070062~extracellular exosome,	GO:0005215~transporter activity,GO:0005515~protein binding,		Alternative splicing,Cell membrane,Complete proteome,Cytoplasm,Membrane,Nucleus,Polymorphism,Proteomics identification,Reference proteome,Repeat,
																CRISPLD2	cysteine rich secretory protein LCCL domain containing 2(CRISPLD2)	Homo sapiens	Body Height,cleft lip with cleft palate cleft lip without cleft palate,Cleft Lip|Cleft Palate,height,oral clefts,Type 2 Diabetes| edema | rosiglitazone,	GO:0030198~extracellular matrix organization,GO:0030324~lung development,GO:0060325~face morphogenesis,	GO:0005576~extracellular region,GO:0005578~proteinaceous extracellular matrix,GO:0030133~transport vesicle,GO:0070062~extracellular exosome,	GO:0008201~heparin binding,		Alternative splicing,Complete proteome,Disulfide bond,Glycoprotein,Polymorphism,Proteomics identification,Reference proteome,Repeat,Secreted,Signal,
																CTU2	cytosolic thiouridylase subunit 2(CTU2)	Homo sapiens		GO:0002098~tRNA wobble uridine modification,GO:0002143~tRNA wobble position uridine thiolation,GO:0006400~tRNA modification,GO:0032447~protein urmylation,GO:0034227~tRNA thio-modification,	GO:0005737~cytoplasm,GO:0005739~mitochondrion,GO:0005829~cytosol,GO:0043234~protein complex,	GO:0000049~tRNA binding,GO:0005515~protein binding,GO:0016779~nucleotidyltransferase activity,GO:0016783~sulfurtransferase activity,	hsa04122:Sulfur relay system,	Acetylation,Alternative splicing,Complete proteome,Cytoplasm,Phosphoprotein,Polymorphism,Proteomics identification,Reference proteome,tRNA processing,
											1	1				CXCR1	C-X-C motif chemokine receptor 1(CXCR1)	Homo sapiens	asthma; chronic obstructive pulmonary disease/COPD,bacteriuria,benzene haematotoxicity,Biliary Tract Neoplasms|Inflammation,Birth Weight|Leukemia|Leukemia, Myeloid, Acute|Precursor Cell Lymphoblastic Leukemia-Lymphoma,Bladder Cancer,bronchiectasis,cervical intraepithelial neoplasia grade 3,Chorioamnionitis|Fetal Membranes, Premature Rupture|Infection of amniotic sac and membranes|Obstetric Labor,…	GO:0002407~dendritic cell chemotaxis,GO:0006935~chemotaxis,GO:0006954~inflammatory response,GO:0007166~cell surface receptor signaling pathway,GO:0007186~G-protein coupled receptor signaling pathway,GO:0031623~receptor internalization,GO:0038112~interleukin-8-mediated signaling pathway,GO:0070098~chemokine-mediated signaling pathway,	GO:0005886~plasma membrane,GO:0016020~membrane,GO:0016021~integral component of membrane,	GO:0004918~interleukin-8 receptor activity,GO:0004930~G-protein coupled receptor activity,GO:0004950~chemokine receptor activity,GO:0019959~interleukin-8 binding,	hsa04060:Cytokine-cytokine receptor interaction,hsa04062:Chemokine signaling pathway,hsa04144:Endocytosis,hsa05120:Epithelial cell signaling in Helicobacter pylori infection,	3D-structure,Cell membrane,Chemotaxis,Complete proteome,Disulfide bond,G-protein coupled receptor,Glycoprotein,Membrane,Polymorphism,Receptor,Reference proteome,Transducer,Transmembrane,Transmembrane helix,
											1	1			1	CXCR2	C-X-C motif chemokine receptor 2(CXCR2)	Homo sapiens	Alcoholism,Asthma,asthma; chronic obstructive pulmonary disease/COPD,Asthma|Bronchiolitis, Viral|Respiratory Syncytial Virus Infections,atherosclerosis,bacteriuria,Behcet's disease,benzene haematotoxicity,Biliary Tract Neoplasms|Inflammation,Birth Weight|Leukemia|Leukemia, Myeloid, Acute|Precursor Cell Lymphoblastic Leukemia-Lymphoma,Breast Cancer,Bronchiolitis, Viral|Respiratory Syncytial Virus …	GO:0002407~dendritic cell chemotaxis,GO:0002438~acute inflammatory response to antigenic stimulus,GO:0006935~chemotaxis,GO:0006954~inflammatory response,GO:0006968~cellular defense response,GO:0007165~signal transduction,GO:0007166~cell surface receptor signaling pathway,GO:0007200~phospholipase C-activating G-protein coupled receptor signaling pathway,GO:0007204~positive regulation of cytosolic …	GO:0005622~intracellular,GO:0005623~cell,GO:0005886~plasma membrane,GO:0005887~integral component of plasma membrane,GO:0009986~cell surface,GO:0016020~membrane,GO:0016021~integral component of membrane,GO:0042629~mast cell granule,	GO:0004871~signal transducer activity,GO:0004918~interleukin-8 receptor activity,GO:0005515~protein binding,GO:0016494~C-X-C chemokine receptor activity,GO:0019959~interleukin-8 binding,	hsa04060:Cytokine-cytokine receptor interaction,hsa04062:Chemokine signaling pathway,hsa04144:Endocytosis,hsa05120:Epithelial cell signaling in Helicobacter pylori infection,	3D-structure,Cell membrane,Chemotaxis,Complete proteome,Disulfide bond,G-protein coupled receptor,Glycoprotein,Membrane,Phosphoprotein,Polymorphism,Receptor,Reference proteome,Transducer,Transmembrane,Transmembrane helix,
1			1		1			1	1						1	CYBA	cytochrome b-245 alpha chain(CYBA)	Homo sapiens	Acute Coronary Syndrome|,Aggressive Periodontitis|Periodontitis, Juvenile,agranulocytosis,albumin excretion rate blood pressure, arterial cholesterol, HDL cholesterol, LDL glucose triglycerides weight,Albuminuria|Atherosclerosis|Heart Diseases|Hypertension,angina,Angina Pectoris|Myocardial Infarction|Obesity|Recurrence,Apoplexy|Brain Ischemia|Cerebral Infarction|Stroke,Apoplexy|Brain Ischemia|Str…	GO:0000302~response to reactive oxygen species,GO:0001666~response to hypoxia,GO:0001938~positive regulation of endothelial cell proliferation,GO:0002479~antigen processing and presentation of exogenous peptide antigen via MHC class I, TAP-dependent,GO:0003106~negative regulation of glomerular filtration by angiotensin,GO:0006801~superoxide metabolic process,GO:0006954~inflammatory response,GO:00…	GO:0001725~stress fiber,GO:0005634~nucleus,GO:0005739~mitochondrion,GO:0005768~endosome,GO:0005789~endoplasmic reticulum membrane,GO:0005794~Golgi apparatus,GO:0005886~plasma membrane,GO:0005925~focal adhesion,GO:0016020~membrane,GO:0016021~integral component of membrane,GO:0016324~apical plasma membrane,GO:0030141~secretory granule,GO:0030425~dendrite,GO:0030670~phagocytic vesicle membrane,GO:00…	GO:0005515~protein binding,GO:0009055~electron carrier activity,GO:0016175~superoxide-generating NADPH oxidase activity,GO:0017124~SH3 domain binding,GO:0020037~heme binding,GO:0046872~metal ion binding,GO:0046982~protein heterodimerization activity,	hsa04145:Phagosome,hsa04380:Osteoclast differentiation,hsa04670:Leukocyte transendothelial migration,hsa05140:Leishmaniasis,	3D-structure,Cell membrane,Chronic granulomatous disease,Complete proteome,Direct protein sequencing,Disease mutation,Electron transport,Heme,Iron,Membrane,Metal-binding,NADP,Oxidoreductase,Phosphoprotein,Polymorphism,Proteomics identification,Reference proteome,Transmembrane,Transmembrane helix,Transport,
				1									2	2		CYFIP2	cytoplasmic FMR1 interacting protein 2(CYFIP2)	Homo sapiens	Asthma,Asthma|Bronchial Hyperreactivity|Hypersensitivity, Immediate,Body Height,Body Weight,Body Weights and Measures,Heart Rate,Receptors, Tumor Necrosis Factor,	GO:0006915~apoptotic process,GO:0016337~single organismal cell-cell adhesion,GO:0038096~Fc-gamma receptor signaling pathway involved in phagocytosis,GO:0045862~positive regulation of proteolysis,GO:0048010~vascular endothelial growth factor receptor signaling pathway,GO:0097202~activation of cysteine-type endopeptidase activity,	GO:0005634~nucleus,GO:0005737~cytoplasm,GO:0005829~cytosol,GO:0016020~membrane,GO:0030054~cell junction,GO:0043005~neuron projection,GO:0045202~synapse,GO:0048471~perinuclear region of cytoplasm,GO:0070062~extracellular exosome,	GO:0005515~protein binding,	hsa03013:RNA transport,hsa04810:Regulation of actin cytoskeleton,	Acetylation,Alternative splicing,Apoptosis,Cell adhesion,Cell junction,Complete proteome,Cytoplasm,Nucleus,Proteomics identification,Reference proteome,RNA editing,Synapse,Synaptosome,
																DAPP1	dual adaptor of phosphotyrosine and 3-phosphoinositides 1(DAPP1)	Homo sapiens		GO:0006470~protein dephosphorylation,GO:0007165~signal transduction,	GO:0005829~cytosol,GO:0005886~plasma membrane,	GO:0005515~protein binding,GO:0005543~phospholipid binding,GO:0005547~phosphatidylinositol-3,4,5-trisphosphate binding,GO:0043325~phosphatidylinositol-3,4-bisphosphate binding,	hsa04662:B cell receptor signaling pathway,	3D-structure,Alternative splicing,Complete proteome,Cytoplasm,Membrane,Phosphoprotein,Proteomics identification,Reference proteome,SH2 domain,
																DBNDD1	dysbindin domain containing 1(DBNDD1)	Homo sapiens	Suntan,		GO:0005737~cytoplasm,			Alternative splicing,Complete proteome,Phosphoprotein,Proteomics identification,Reference proteome,
				1			1	1	1							DCDC2C	doublecortin domain containing 2C(DCDC2C)	Homo sapiens	Asthma,Blood Pressure,Body Height,Body Mass Index,Body Weight,Body Weights and Measures,Cholesterol, HDL,Coronary Artery Disease,Diabetes Mellitus, Type 2,Heart Failure,Heart Rate,Hemoglobin A, Glycosylated,Insulin,Pancreatic Neoplasms,Parkinson Disease,	GO:0035556~intracellular signal transduction,	GO:0005622~intracellular,			Complete proteome,Proteomics identification,Reference proteome,Repeat,
																DDIT4	DNA damage inducible transcript 4(DDIT4)	Homo sapiens	Uric Acid,	GO:0001666~response to hypoxia,GO:0001764~neuron migration,GO:0007420~brain development,GO:0008283~cell proliferation,GO:0010801~negative regulation of peptidyl-threonine phosphorylation,GO:0030182~neuron differentiation,GO:0032007~negative regulation of TOR signaling,GO:0033137~negative regulation of peptidyl-serine phosphorylation,GO:0042771~intrinsic apoptotic signaling pathway in response to …	GO:0005622~intracellular,GO:0005737~cytoplasm,GO:0005739~mitochondrion,GO:0005829~cytosol,	GO:0071889~14-3-3 protein binding,	hsa04150:mTOR signaling pathway,hsa04151:PI3K-Akt signaling pathway,hsa05206:MicroRNAs in cancer,	3D-structure,Antiviral defense,Apoptosis,Complete proteome,Cytoplasm,Direct protein sequencing,Mitochondrion,Phosphoprotein,Reference proteome,Ubl conjugation,
																DDIT4L	DNA damage inducible transcript 4 like(DDIT4L)	Homo sapiens		GO:0009968~negative regulation of signal transduction,	GO:0005737~cytoplasm,	GO:0005515~protein binding,		Complete proteome,Cytoplasm,Polymorphism,Reference proteome,
														2		DDX58	DExD/H-box helicase 58(DDX58)	Homo sapiens	Encephalomyelitis, Autoimmune, Experimental|Multiple Sclerosis,Hepatitis C, Chronic|Neutropenia|Thrombocytopenia,Hepatitis C|Remission, Spontaneous,Multiple Sclerosis,rubella vaccine,	GO:0002230~positive regulation of defense response to virus by host,GO:0009597~detection of virus,GO:0009615~response to virus,GO:0010628~positive regulation of gene expression,GO:0030334~regulation of cell migration,GO:0032480~negative regulation of type I interferon production,GO:0032725~positive regulation of granulocyte macrophage colony-stimulating factor production,GO:0032727~positive regul…	GO:0005737~cytoplasm,GO:0005829~cytosol,GO:0005923~bicellular tight junction,GO:0015629~actin cytoskeleton,GO:0032587~ruffle membrane,	GO:0003676~nucleic acid binding,GO:0003690~double-stranded DNA binding,GO:0003725~double-stranded RNA binding,GO:0003727~single-stranded RNA binding,GO:0004386~helicase activity,GO:0005515~protein binding,GO:0005524~ATP binding,GO:0008270~zinc ion binding,GO:0016817~hydrolase activity, acting on acid anhydrides,GO:0042802~identical protein binding,	hsa04064:NF-kappa B signaling pathway,hsa04622:RIG-I-like receptor signaling pathway,hsa04623:Cytosolic DNA-sensing pathway,hsa05160:Hepatitis C,hsa05161:Hepatitis B,hsa05162:Measles,hsa05164:Influenza A,hsa05168:Herpes simplex infection,hsa05169:Epstein-Barr virus infection,	3D-structure,Acetylation,Alternative splicing,Antiviral defense,ATP-binding,Cell junction,Cell membrane,Cell projection,Complete proteome,Cytoplasm,Cytoskeleton,Disease mutation,Helicase,Host-virus interaction,Hydrolase,Immunity,Innate immunity,Isopeptide bond,Membrane,Metal-binding,Nucleotide-binding,Phosphoprotein,Polymorphism,Proteomics identification,Reference proteome,Repeat,RNA-binding,Tigh…
															1	DEF8	differentially expressed in FDCP 8 homolog(DEF8)	Homo sapiens		GO:0035556~intracellular signal transduction,	GO:0005622~intracellular,	GO:0046872~metal ion binding,		Acetylation,Alternative splicing,Complete proteome,Metal-binding,Phosphoprotein,Polymorphism,Proteomics identification,Reference proteome,Repeat,Zinc,Zinc-finger,
					1								1			DLG5	discs large MAGUK scaffold protein 5(DLG5)	Homo sapiens	Alzheimer's disease ,Birth Weight|Leukemia|Leukemia, Myeloid, Acute|Precursor Cell Lymphoblastic Leukemia-Lymphoma,Blood Pressure,Cholangitis, Sclerosing,Cholangitis, Sclerosing|Crohn Disease|Liver Cirrhosis, Biliary,Colitis, Ulcerative|Crohn Disease|,Colorectal Cancer,Crohn Disease,Crohn Disease|Crohn's disease,Crohn Disease|Rectal Fistula,Crohn's disease,Crohn's disease and IBD,Crohn's disease …	GO:0006461~protein complex assembly,GO:0007165~signal transduction,GO:0008285~negative regulation of cell proliferation,GO:0016337~single organismal cell-cell adhesion,GO:0030859~polarized epithelial cell differentiation,GO:0030901~midbrain development,GO:0035556~intracellular signal transduction,GO:0042981~regulation of apoptotic process,GO:0045176~apical protein localization,GO:0045186~zonula a…	GO:0005737~cytoplasm,GO:0005886~plasma membrane,GO:0005913~cell-cell adherens junction,	GO:0005515~protein binding,GO:0008013~beta-catenin binding,GO:0008092~cytoskeletal protein binding,GO:0030159~receptor signaling complex scaffold activity,		3D-structure,Alternative splicing,Cell junction,Cell membrane,Coiled coil,Complete proteome,Membrane,Phosphoprotein,Polymorphism,Proteomics identification,Reference proteome,Repeat,SH3 domain,
														1		DNAAF1	dynein axonemal assembly factor 1(DNAAF1)	Homo sapiens		GO:0001947~heart looping,GO:0003341~cilium movement,GO:0003356~regulation of cilium beat frequency,GO:0030324~lung development,GO:0035469~determination of pancreatic left/right asymmetry,GO:0036158~outer dynein arm assembly,GO:0036159~inner dynein arm assembly,GO:0044458~motile cilium assembly,GO:0060271~cilium morphogenesis,GO:0060287~epithelial cilium movement involved in determination of left/…	GO:0000922~spindle pole,GO:0005634~nucleus,GO:0005737~cytoplasm,GO:0005886~plasma membrane,GO:0005930~axoneme,	GO:0045502~dynein binding,		Alternative splicing,Cell projection,Ciliopathy,Cilium,Complete proteome,Cytoplasm,Cytoskeleton,Disease mutation,Leucine-rich repeat,Phosphoprotein,Polymorphism,Primary ciliary dyskinesia,Proteomics identification,Reference proteome,Repeat,
																DNAJA1	DnaJ heat shock protein family (Hsp40) member A1(DNAJA1)	Homo sapiens	Chronic renal failure|Kidney Failure, Chronic,longevity,Pancreatic Neoplasms,	GO:0006457~protein folding,GO:0006986~response to unfolded protein,GO:0007283~spermatogenesis,GO:0009408~response to heat,GO:0030317~sperm motility,GO:0030521~androgen receptor signaling pathway,GO:0031397~negative regulation of protein ubiquitination,GO:0042769~DNA damage response, detection of DNA damage,GO:0043065~positive regulation of apoptotic process,GO:0043066~negative regulation of apopt…	GO:0000151~ubiquitin ligase complex,GO:0005634~nucleus,GO:0005739~mitochondrion,GO:0005829~cytosol,GO:0016020~membrane,GO:0048471~perinuclear region of cytoplasm,GO:0070062~extracellular exosome,GO:0098554~cytoplasmic side of endoplasmic reticulum membrane,	GO:0001664~G-protein coupled receptor binding,GO:0005515~protein binding,GO:0005524~ATP binding,GO:0030544~Hsp70 protein binding,GO:0030957~Tat protein binding,GO:0031625~ubiquitin protein ligase binding,GO:0046872~metal ion binding,GO:0050750~low-density lipoprotein particle receptor binding,GO:0051082~unfolded protein binding,GO:0051087~chaperone binding,GO:0055131~C3HC4-type RING finger domain…	hsa04141:Protein processing in endoplasmic reticulum,	3D-structure,Acetylation,Alternative splicing,Chaperone,Complete proteome,Cytoplasm,Endoplasmic reticulum,Lipoprotein,Membrane,Metal-binding,Methylation,Microsome,Mitochondrion,Nucleus,Phosphoprotein,Prenylation,Reference proteome,Repeat,Zinc,Zinc-finger,
																DNAJB12	DnaJ heat shock protein family (Hsp40) member B12(DNAJB12)	Homo sapiens			GO:0016020~membrane,GO:0016021~integral component of membrane,		hsa04141:Protein processing in endoplasmic reticulum,	3D-structure,Acetylation,Alternative splicing,Chaperone,Complete proteome,Membrane,Polymorphism,Proteomics identification,Reference proteome,Transmembrane,Transmembrane helix,
																DNAJB14	DnaJ heat shock protein family (Hsp40) member B14(DNAJB14)	Homo sapiens			GO:0005789~endoplasmic reticulum membrane,GO:0016020~membrane,GO:0016021~integral component of membrane,			Alternative splicing,Chaperone,Complete proteome,Endoplasmic reticulum,Membrane,Proteomics identification,Reference proteome,Transmembrane,Transmembrane helix,
																DNAJC25	DnaJ heat shock protein family (Hsp40) member C25(DNAJC25)	Homo sapiens			GO:0016021~integral component of membrane,			Alternative splicing,Chaperone,Complete proteome,Membrane,Reference proteome,Signal,Transmembrane,Transmembrane helix,
																DNAJC9	DnaJ heat shock protein family (Hsp40) member C9(DNAJC9)	Homo sapiens	Tobacco Use Disorder,	GO:0032781~positive regulation of ATPase activity,GO:0035176~social behavior,	GO:0005615~extracellular space,GO:0005634~nucleus,GO:0005737~cytoplasm,GO:0005886~plasma membrane,	GO:0031072~heat shock protein binding,		Cell membrane,Chaperone,Coiled coil,Complete proteome,Cytoplasm,Membrane,Nucleus,Phosphoprotein,Reference proteome,
																DPEP1	dipeptidase 1 (renal)(DPEP1)	Homo sapiens	Homocysteine,	GO:0006508~proteolysis,GO:0006691~leukotriene metabolic process,GO:0006749~glutathione metabolic process,GO:0006805~xenobiotic metabolic process,GO:0006915~apoptotic process,GO:0016999~antibiotic metabolic process,GO:0030336~negative regulation of cell migration,GO:0035690~cellular response to drug,GO:0043066~negative regulation of apoptotic process,GO:0043154~negative regulation of cysteine-type…	GO:0005615~extracellular space,GO:0005886~plasma membrane,GO:0016324~apical plasma membrane,GO:0031225~anchored component of membrane,GO:0031528~microvillus membrane,GO:0045177~apical part of cell,GO:0070062~extracellular exosome,	GO:0005515~protein binding,GO:0008235~metalloexopeptidase activity,GO:0008237~metallopeptidase activity,GO:0008239~dipeptidyl-peptidase activity,GO:0008270~zinc ion binding,GO:0016805~dipeptidase activity,GO:0034235~GPI anchor binding,GO:0043027~cysteine-type endopeptidase inhibitor activity involved in apoptotic process,GO:0046872~metal ion binding,GO:0070573~metallodipeptidase activity,GO:00723…		3D-structure,Cell membrane,Cell projection,Complete proteome,Dipeptidase,Direct protein sequencing,Disulfide bond,Glycoprotein,GPI-anchor,Hydrolase,Lipoprotein,Membrane,Metal-binding,Metalloprotease,Polymorphism,Protease,Proteomics identification,Reference proteome,Signal,Zinc,
												1	1			DSCAM	DS cell adhesion molecule(DSCAM)	Homo sapiens	Arthritis, Rheumatoid,Bipolar Disorder,Calcium,Carcinoma, Non-Small-Cell Lung,Celiac Disease|,Echocardiography,Follicle Stimulating Hormone,Hemoglobin A, Glycosylated,Neutrophils,Respiratory Function Tests,Sleep,Tobacco Use Disorder,	GO:0007155~cell adhesion,GO:0007156~homophilic cell adhesion via plasma membrane adhesion molecules,GO:0007162~negative regulation of cell adhesion,GO:0007399~nervous system development,GO:0007416~synapse assembly,GO:0007626~locomotory behavior,GO:0010842~retina layer formation,GO:0042327~positive regulation of phosphorylation,GO:0048813~dendrite morphogenesis,GO:0048842~positive regulation of ax…	GO:0005576~extracellular region,GO:0005886~plasma membrane,GO:0005887~integral component of plasma membrane,GO:0016020~membrane,GO:0030054~cell junction,GO:0030424~axon,GO:0030426~growth cone,GO:0045202~synapse,	GO:0005515~protein binding,		Alternative splicing,Cell adhesion,Cell junction,Cell membrane,Cell projection,Complete proteome,Disulfide bond,Glycoprotein,Immunoglobulin domain,Membrane,Neurogenesis,Phosphoprotein,Polymorphism,Proteomics identification,Reference proteome,Repeat,Secreted,Signal,Synapse,Transmembrane,Transmembrane helix,
																DUPD1	dual specificity phosphatase and pro isomerase domain containing 1(DUPD1)	Homo sapiens	Body Weight,macular degeneration,	GO:0035335~peptidyl-tyrosine dephosphorylation,	GO:0005737~cytoplasm,	GO:0004725~protein tyrosine phosphatase activity,GO:0008138~protein tyrosine/serine/threonine phosphatase activity,		3D-structure,Complete proteome,Cytoplasm,Hydrolase,Polymorphism,Protein phosphatase,Reference proteome,
																DUSP13	dual specificity phosphatase 13(DUSP13)	Homo sapiens	Alzheimer's disease ,Chronic renal failure|Kidney Failure, Chronic,	GO:0006470~protein dephosphorylation,GO:0007126~meiotic nuclear division,GO:0007283~spermatogenesis,GO:0016311~dephosphorylation,GO:0035335~peptidyl-tyrosine dephosphorylation,	GO:0005737~cytoplasm,GO:0016021~integral component of membrane,	GO:0004725~protein tyrosine phosphatase activity,GO:0005515~protein binding,GO:0008138~protein tyrosine/serine/threonine phosphatase activity,GO:0016791~phosphatase activity,		3D-structure,Alternative promoter usage,Alternative splicing,Complete proteome,Cytoplasm,Hydrolase,Membrane,Polymorphism,Protein phosphatase,Proteomics identification,Reference proteome,Transmembrane,Transmembrane helix,
														2		DYNAP	dynactin associated protein(DYNAP)	Homo sapiens		GO:0008284~positive regulation of cell proliferation,GO:0032148~activation of protein kinase B activity,GO:0042981~regulation of apoptotic process,GO:1901625~cellular response to ergosterol,	GO:0000139~Golgi membrane,GO:0005794~Golgi apparatus,GO:0005886~plasma membrane,GO:0016021~integral component of membrane,	GO:0005515~protein binding,		Cell membrane,Complete proteome,Golgi apparatus,Membrane,Polymorphism,Reference proteome,Signal-anchor,Transmembrane,Transmembrane helix,
									1					2		DYNLRB2	dynein light chain roadblock-type 2(DYNLRB2)	Homo sapiens	high-density lipoprotein cholesterol ,Tobacco Use Disorder,	GO:0006810~transport,GO:0007018~microtubule-based movement,	GO:0005737~cytoplasm,GO:0005868~cytoplasmic dynein complex,GO:0005874~microtubule,GO:0030286~dynein complex,GO:0070062~extracellular exosome,GO:0072372~primary cilium,GO:0097542~ciliary tip,	GO:0003777~microtubule motor activity,GO:0045505~dynein intermediate chain binding,		Acetylation,Complete proteome,Cytoplasm,Cytoskeleton,Direct protein sequencing,Dynein,Microtubule,Motor protein,Polymorphism,Proteomics identification,Reference proteome,Transport,
1		1		1				1								EBF1	early B-cell factor 1(EBF1)	Homo sapiens	Body Fat Distribution,Cardiomegaly,Coronary Artery Disease,Erythrocyte Count,Glucose,Heart Rate,Multiple Sclerosis,Stroke,Tobacco Use Disorder,Varicose Veins,	GO:0006351~transcription, DNA-templated,GO:0006355~regulation of transcription, DNA-templated,GO:0006366~transcription from RNA polymerase II promoter,GO:0007275~multicellular organism development,GO:0045944~positive regulation of transcription from RNA polymerase II promoter,	GO:0005634~nucleus,	GO:0001077~transcriptional activator activity, RNA polymerase II core promoter proximal region sequence-specific binding,GO:0003677~DNA binding,GO:0005515~protein binding,GO:0046872~metal ion binding,GO:0070742~C2H2 zinc finger domain binding,		3D-structure,Acetylation,Activator,Alternative splicing,Complete proteome,Developmental protein,DNA-binding,Isopeptide bond,Metal-binding,Nucleus,Proteomics identification,Reference proteome,Transcription,Transcription regulation,Ubl conjugation,Zinc,Zinc-finger,
																ECD	ecdysoneless cell cycle regulator(ECD)	Homo sapiens	Alzheimer's disease ,	GO:0006110~regulation of glycolytic process,GO:0006366~transcription from RNA polymerase II promoter,GO:0006397~mRNA processing,GO:0008283~cell proliferation,GO:0008380~RNA splicing,GO:0045944~positive regulation of transcription from RNA polymerase II promoter,GO:2000045~regulation of G1/S transition of mitotic cell cycle,	GO:0005634~nucleus,GO:0005654~nucleoplasm,GO:0005737~cytoplasm,GO:0097255~R2TP complex,	GO:0003713~transcription coactivator activity,GO:0005515~protein binding,GO:0035035~histone acetyltransferase binding,		Activator,Alternative splicing,Complete proteome,Cytoplasm,mRNA processing,mRNA splicing,Nucleus,Phosphoprotein,Polymorphism,Proteomics identification,Reference proteome,Transcription,Transcription regulation,
																EEF2KMT	eukaryotic elongation factor 2 lysine methyltransferase(EEF2KMT)	Homo sapiens		GO:0018023~peptidyl-lysine trimethylation,	GO:0005737~cytoplasm,	GO:0005515~protein binding,GO:0016279~protein-lysine N-methyltransferase activity,		Acetylation,Alternative splicing,Complete proteome,Cytoplasm,Methyltransferase,Polymorphism,Proteomics identification,Reference proteome,S-adenosyl-L-methionine,Transferase,
																EIF4E	eukaryotic translation initiation factor 4E(EIF4E)	Homo sapiens	Tobacco Use Disorder,	GO:0000082~G1/S transition of mitotic cell cycle,GO:0000289~nuclear-transcribed mRNA poly(A) tail shortening,GO:0001662~behavioral fear response,GO:0006405~RNA export from nucleus,GO:0006406~mRNA export from nucleus,GO:0006413~translational initiation,GO:0006417~regulation of translation,GO:0010507~negative regulation of autophagy,GO:0016032~viral process,GO:0017148~negative regulation of transla…	GO:0000932~cytoplasmic mRNA processing body,GO:0005737~cytoplasm,GO:0005829~cytosol,GO:0005845~mRNA cap binding complex,GO:0010494~cytoplasmic stress granule,GO:0016281~eukaryotic translation initiation factor 4F complex,GO:0016442~RISC complex,GO:0033391~chromatoid body,GO:0048471~perinuclear region of cytoplasm,GO:0070062~extracellular exosome,	GO:0000339~RNA cap binding,GO:0003743~translation initiation factor activity,GO:0005515~protein binding,GO:0019899~enzyme binding,GO:0031370~eukaryotic initiation factor 4G binding,GO:0044822~poly(A) RNA binding,GO:0070491~repressing transcription factor binding,	hsa03013:RNA transport,hsa04066:HIF-1 signaling pathway,hsa04150:mTOR signaling pathway,hsa04151:PI3K-Akt signaling pathway,hsa04910:Insulin signaling pathway,	3D-structure,Acetylation,Alternative splicing,Autism,Autism spectrum disorder,Chromosomal rearrangement,Complete proteome,Cytoplasm,Direct protein sequencing,Host-virus interaction,Initiation factor,Phosphoprotein,Protein biosynthesis,Proteomics identification,Reference proteome,RNA-binding,Translation regulation,
1	1		1													EMC8	ER membrane protein complex subunit 8(EMC8)	Homo sapiens	Apoplexy|Cerebral Hemorrhage|Cerebral Hemorrhages|Intracranial Hemorrhages|Stroke|Subarachnoid Hemorrhage,Head and Neck Neoplasms|Neoplasm Recurrence, Local|Neoplasms, Second Primary,hypertension,Kidney Diseases,		GO:0005634~nucleus,GO:0005737~cytoplasm,GO:0005739~mitochondrion,GO:0016020~membrane,GO:0072546~ER membrane protein complex,	GO:0005515~protein binding,		Alternative splicing,Complete proteome,Cytoplasm,Proteomics identification,Reference proteome,
													2		2	EMCN	endomucin(EMCN)	Homo sapiens	Body Height,Celiac Disease|,Insulin,Piperazines,Tobacco Use Disorder,	GO:0001525~angiogenesis,GO:0016337~single organismal cell-cell adhesion,GO:0030155~regulation of cell adhesion,	GO:0005576~extracellular region,GO:0005886~plasma membrane,GO:0009897~external side of plasma membrane,GO:0016021~integral component of membrane,	GO:0030246~carbohydrate binding,		Alternative splicing,Cell membrane,Complete proteome,Glycoprotein,Membrane,Phosphoprotein,Reference proteome,Secreted,Signal,Transmembrane,Transmembrane helix,
													1	1	1	EMP2	epithelial membrane protein 2(EMP2)	Homo sapiens	Attention Deficit Disorder with Hyperactivity,Neuroblastoma,	GO:0001765~membrane raft assembly,GO:0001913~T cell mediated cytotoxicity,GO:0001954~positive regulation of cell-matrix adhesion,GO:0003093~regulation of glomerular filtration,GO:0007015~actin filament organization,GO:0007155~cell adhesion,GO:0007160~cell-matrix adhesion,GO:0007566~embryo implantation,GO:0008219~cell death,GO:0008283~cell proliferation,GO:0008284~positive regulation of cell proli…	GO:0000139~Golgi membrane,GO:0005634~nucleus,GO:0005737~cytoplasm,GO:0005794~Golgi apparatus,GO:0005829~cytosol,GO:0005886~plasma membrane,GO:0005901~caveola,GO:0009986~cell surface,GO:0016021~integral component of membrane,GO:0016324~apical plasma membrane,GO:0031410~cytoplasmic vesicle,GO:0045121~membrane raft,GO:0045177~apical part of cell,	GO:0005178~integrin binding,GO:0005515~protein binding,GO:0019900~kinase binding,GO:0019901~protein kinase binding,		Cell membrane,Complete proteome,Cytoplasm,Disease mutation,Glycoprotein,Golgi apparatus,Membrane,Nucleus,Reference proteome,Transmembrane,Transmembrane helix,
																EQTN	equatorin(EQTN)	Homo sapiens	smoking cessation,Tobacco Use Disorder,	GO:0006897~endocytosis,GO:0007342~fusion of sperm to egg plasma membrane,GO:0060478~acrosomal vesicle exocytosis,	GO:0002079~inner acrosomal membrane,GO:0002081~outer acrosomal membrane,GO:0005634~nucleus,GO:0005769~early endosome,GO:0005886~plasma membrane,GO:0016021~integral component of membrane,			Alternative splicing,Complete proteome,Cytoplasmic vesicle,Glycoprotein,Membrane,Polymorphism,Reference proteome,Signal,Transmembrane,Transmembrane helix,
		1													1	ERG	ERG, ETS transcription factor(ERG)	Homo sapiens	Bone Density,Erythrocyte Count,Glucose,Hematocrit,Hemoglobin A, Glycosylated,Lupus Vulgaris,Neutrophils,prostate cancer,Tobacco Use Disorder,	GO:0003197~endocardial cushion development,GO:0003199~endocardial cushion to mesenchymal transition involved in heart valve formation,GO:0006351~transcription, DNA-templated,GO:0006357~regulation of transcription from RNA polymerase II promoter,GO:0006468~protein phosphorylation,GO:0007165~signal transduction,GO:0007275~multicellular organism development,GO:0008283~cell proliferation,GO:0016477~c…	GO:0005634~nucleus,GO:0005737~cytoplasm,GO:0030529~intracellular ribonucleoprotein complex,	GO:0000981~RNA polymerase II transcription factor activity, sequence-specific DNA binding,GO:0003677~DNA binding,GO:0003682~chromatin binding,GO:0003700~transcription factor activity, sequence-specific DNA binding,GO:0004871~signal transducer activity,GO:0005515~protein binding,GO:0043565~sequence-specific DNA binding,	hsa05202:Transcriptional misregulation in cancer,	3D-structure,Alternative splicing,Chromosomal rearrangement,Complete proteome,Cytoplasm,DNA-binding,Nucleus,Phosphoprotein,Proteomics identification,Proto-oncogene,Reference proteome,Transcription,Transcription regulation,
																ETS2	ETS proto-oncogene 2, transcription factor(ETS2)	Homo sapiens	Bone Mineral Density,Tobacco Use Disorder,	GO:0000122~negative regulation of transcription from RNA polymerase II promoter,GO:0001501~skeletal system development,GO:0001712~ectodermal cell fate commitment,GO:0006351~transcription, DNA-templated,GO:0007498~mesoderm development,GO:0030154~cell differentiation,GO:0045893~positive regulation of transcription, DNA-templated,GO:0045944~positive regulation of transcription from RNA polymerase II…	GO:0005634~nucleus,GO:0005654~nucleoplasm,GO:0005737~cytoplasm,GO:0005886~plasma membrane,	GO:0000978~RNA polymerase II core promoter proximal region sequence-specific DNA binding,GO:0001078~transcriptional repressor activity, RNA polymerase II core promoter proximal region sequence-specific binding,GO:0003677~DNA binding,GO:0003700~transcription factor activity, sequence-specific DNA binding,GO:0005515~protein binding,GO:0035259~glucocorticoid receptor binding,GO:0043565~sequence-spec…	hsa04014:Ras signaling pathway,hsa04320:Dorso-ventral axis formation,hsa05166:HTLV-I infection,	3D-structure,Complete proteome,DNA-binding,Nucleus,Phosphoprotein,Proteomics identification,Proto-oncogene,Reference proteome,Transcription,Transcription regulation,
																FABP6	fatty acid binding protein 6(FABP6)	Homo sapiens	diabetes, type 2,Type 2 Diabetes| edema | rosiglitazone,	GO:0006629~lipid metabolic process,GO:0008206~bile acid metabolic process,GO:0008285~negative regulation of cell proliferation,GO:0015721~bile acid and bile salt transport,GO:0019433~triglyceride catabolic process,	GO:0005737~cytoplasm,GO:0005829~cytosol,GO:0016020~membrane,	GO:0005215~transporter activity,GO:0008289~lipid binding,GO:0032052~bile acid binding,	hsa03320:PPAR signaling pathway,	3D-structure,Acetylation,Alternative promoter usage,Complete proteome,Cytoplasm,Lipid transport,Lipid-binding,Membrane,Polymorphism,Reference proteome,Transport,
				1												FAM149B1	family with sequence similarity 149 member B1(FAM149B1)	Homo sapiens	Heart Rate,					Alternative splicing,Complete proteome,Polymorphism,Proteomics identification,Reference proteome,
																FAM178B	family with sequence similarity 178 member B(FAM178B)	Homo sapiens	Body Mass Index,Cell Adhesion Molecules,					Alternative splicing,Complete proteome,Polymorphism,Reference proteome,
																FAM71B	family with sequence similarity 71 member B(FAM71B)	Homo sapiens	Iron,		GO:0005634~nucleus,			Complete proteome,Nucleus,Phosphoprotein,Polymorphism,Reference proteome,
																FAM86B1	family with sequence similarity 86 member B1(FAM86B1)	Homo sapiens		GO:0032259~methylation,		GO:0008168~methyltransferase activity,		Alternative splicing,Complete proteome,Methyltransferase,Reference proteome,S-adenosyl-L-methionine,Transferase,
																FAM86B2	family with sequence similarity 86 member B2(FAM86B2)	Homo sapiens		GO:0032259~methylation,		GO:0008168~methyltransferase activity,		Complete proteome,Methyltransferase,Polymorphism,Reference proteome,S-adenosyl-L-methionine,Transferase,
																FAM86C1	family with sequence similarity 86 member C1(FAM86C1)	Homo sapiens		GO:0032259~methylation,		GO:0005515~protein binding,GO:0008168~methyltransferase activity,		Alternative splicing,Complete proteome,Methyltransferase,Polymorphism,Reference proteome,S-adenosyl-L-methionine,Transferase,
																FAM92B	family with sequence similarity 92 member B(FAM92B)	Homo sapiens	Colitis, Ulcerative|Crohn Disease|,Crohn Disease|Ileal Diseases,Inflammatory Bowel Diseases,Waist Circumference,Waist-Hip Ratio,					Complete proteome,Polymorphism,Reference proteome,
											1	1				FANCA	Fanconi anemia complementation group A(FANCA)	Homo sapiens	Adenocarcinoma|Pancreatic Neoplasms,Bladder Cancer,Breast Cancer,breast cancer ,breast cancer; ovarian cancer,Caffeine,cervical intraepithelial neoplasia grade 3,chronic obstructive pulmonary disease,Chronic renal failure|Kidney Failure, Chronic,epithelial ovarian cancer ,esophageal adenocarcinoma,Fanconi Anemia,Hair Color,longevity,Lung Cancer,lung cancer ,Melanosis,Type 2 Diabetes| edema | rosi…	GO:0006281~DNA repair,GO:0006461~protein complex assembly,GO:0007140~male meiosis,GO:0008584~male gonad development,GO:0008585~female gonad development,GO:0036297~interstrand cross-link repair,GO:0042127~regulation of cell proliferation,GO:0045589~regulation of regulatory T cell differentiation,GO:0050727~regulation of inflammatory response,GO:0051090~regulation of sequence-specific DNA binding t…	GO:0005634~nucleus,GO:0005654~nucleoplasm,GO:0005737~cytoplasm,GO:0043240~Fanconi anaemia nuclear complex,	GO:0005515~protein binding,	hsa03460:Fanconi anemia pathway,	Alternative splicing,Complete proteome,Cytoplasm,Disease mutation,DNA damage,DNA repair,Fanconi anemia,Nucleus,Phosphoprotein,Polymorphism,Proteomics identification,Reference proteome,Signal,
																FAXDC2	fatty acid hydroxylase domain containing 2(FAXDC2)	Homo sapiens		GO:0006633~fatty acid biosynthetic process,GO:0016126~sterol biosynthetic process,GO:0055114~oxidation-reduction process,	GO:0005789~endoplasmic reticulum membrane,GO:0016021~integral component of membrane,	GO:0000254~C-4 methylsterol oxidase activity,GO:0005506~iron ion binding,	hsa00100:Steroid biosynthesis,hsa01100:Metabolic pathways,hsa01130:Biosynthesis of antibiotics,	Alternative splicing,Complete proteome,Membrane,Polymorphism,Reference proteome,Transmembrane,Transmembrane helix,
																FBXO31	F-box protein 31(FBXO31)	Homo sapiens		GO:0000209~protein polyubiquitination,GO:0006974~cellular response to DNA damage stimulus,GO:0008054~negative regulation of cyclin-dependent protein serine/threonine kinase by cyclin degradation,GO:0031145~anaphase-promoting complex-dependent catabolic process,GO:0031146~SCF-dependent proteasomal ubiquitin-dependent protein catabolic process,GO:0031571~mitotic G1 DNA damage checkpoint,	GO:0005829~cytosol,GO:0019005~SCF ubiquitin ligase complex,GO:0043025~neuronal cell body,	GO:0004842~ubiquitin-protein transferase activity,GO:0030332~cyclin binding,		Alternative splicing,Cell cycle,Complete proteome,DNA damage,Mental retardation,Phosphoprotein,Proteomics identification,Reference proteome,Ubl conjugation pathway,
																FER1L5	fer-1 like family member 5(FER1L5)	Homo sapiens		GO:0007520~myoblast fusion,	GO:0005886~plasma membrane,GO:0016021~integral component of membrane,			Alternative splicing,Cell membrane,Complete proteome,Membrane,Polymorphism,Reference proteome,Repeat,Transmembrane,Transmembrane helix,
														2		FKBP15	FK506 binding protein 15(FKBP15)	Homo sapiens		GO:0006457~protein folding,GO:0006897~endocytosis,GO:0010923~negative regulation of phosphatase activity,	GO:0005769~early endosome,GO:0005884~actin filament,GO:0016020~membrane,GO:0030424~axon,GO:0030426~growth cone,	GO:0003779~actin binding,GO:0005515~protein binding,		Acetylation,Actin-binding,Alternative splicing,Cell projection,Coiled coil,Complete proteome,Cytoplasm,Endocytosis,Endosome,Phosphoprotein,Polymorphism,Proteomics identification,Reference proteome,Transport,
							1	1			1	1	1	2	1	FN1	fibronectin 1(FN1)	Homo sapiens	breast cancer ,Chorioamnionitis|Fetal Membranes, Premature Rupture|Infection of amniotic sac and membranes,Chorioamnionitis|Fetal Membranes, Premature Rupture|Infection of amniotic sac and membranes|Obstetric Labor, Premature|Pre-Eclampsia|Premature Birth,chronic obstructive pulmonary disease,Chronic renal failure|Kidney Failure, Chronic,Cleft Lip|Cleft Palate,Coronary Artery Disease,Cryoglobulin…	GO:0001525~angiogenesis,GO:0001932~regulation of protein phosphorylation,GO:0002576~platelet degranulation,GO:0006953~acute-phase response,GO:0007044~cell-substrate junction assembly,GO:0007155~cell adhesion,GO:0007161~calcium-independent cell-matrix adhesion,GO:0008284~positive regulation of cell proliferation,GO:0008360~regulation of cell shape,GO:0009611~response to wounding,GO:0010628~positiv…	GO:0005576~extracellular region,GO:0005577~fibrinogen complex,GO:0005578~proteinaceous extracellular matrix,GO:0005605~basal lamina,GO:0005615~extracellular space,GO:0005793~endoplasmic reticulum-Golgi intermediate compartment,GO:0016324~apical plasma membrane,GO:0031012~extracellular matrix,GO:0031093~platelet alpha granule lumen,GO:0070062~extracellular exosome,GO:0072562~blood microparticle,	GO:0002020~protease binding,GO:0005178~integrin binding,GO:0005515~protein binding,GO:0005518~collagen binding,GO:0008201~heparin binding,GO:0016504~peptidase activator activity,GO:0042802~identical protein binding,	hsa04151:PI3K-Akt signaling pathway,hsa04510:Focal adhesion,hsa04512:ECM-receptor interaction,hsa04810:Regulation of actin cytoskeleton,hsa05100:Bacterial invasion of epithelial cells,hsa05146:Amoebiasis,hsa05200:Pathways in cancer,hsa05205:Proteoglycans in cancer,hsa05222:Small cell lung cancer,	3D-structure,Acute phase,Alternative splicing,Angiogenesis,Cell adhesion,Cell shape,Complete proteome,Direct protein sequencing,Disease mutation,Disulfide bond,Extracellular matrix,Glycoprotein,Heparin-binding,Isopeptide bond,Phosphoprotein,Polymorphism,Proteomics identification,Pyrrolidone carboxylic acid,Reference proteome,Repeat,Secreted,Signal,Sulfation,
				1												FNDC9	fibronectin type III domain containing 9(FNDC9)	Homo sapiens	Heart Rate,		GO:0016021~integral component of membrane,			Complete proteome,Membrane,Polymorphism,Reference proteome,Transmembrane,Transmembrane helix,
1	1		1										1		1	FOXF1	forkhead box F1(FOXF1)	Homo sapiens	Apoplexy|Cerebral Hemorrhage|Cerebral Hemorrhages|Intracranial Hemorrhages|Stroke|Subarachnoid Hemorrhage,hypertension,Lymphedema,smoking cessation,	GO:0000122~negative regulation of transcription from RNA polymerase II promoter,GO:0001568~blood vessel development,GO:0001570~vasculogenesis,GO:0001701~in utero embryonic development,GO:0001756~somitogenesis,GO:0001763~morphogenesis of a branching structure,GO:0002053~positive regulation of mesenchymal cell proliferation,GO:0003197~endocardial cushion development,GO:0003214~cardiac left ventricl…	GO:0005634~nucleus,GO:0005667~transcription factor complex,	GO:0000977~RNA polymerase II regulatory region sequence-specific DNA binding,GO:0001228~transcriptional activator activity, RNA polymerase II transcription regulatory region sequence-specific binding,GO:0003677~DNA binding,GO:0003705~transcription factor activity, RNA polymerase II distal enhancer sequence-specific binding,GO:0043565~sequence-specific DNA binding,		Activator,Complete proteome,Disease mutation,DNA-binding,Nucleus,Reference proteome,Transcription,Transcription regulation,
																FOXL1	forkhead box L1(FOXL1)	Homo sapiens	Alzheimer Disease,Apolipoproteins E,Bone Density,Bone mineral density (hip),Bone mineral density (spine),C-Reactive Protein,Echocardiography,Fractures, Bone,Glucose,granulosa cell tumor|Neoplasms|ovarian neoplasm|Ovarian Neoplasms|Thecoma,Iron,Lipoproteins,Lymphedema,Waist Circumference,	GO:0006351~transcription, DNA-templated,GO:0006357~regulation of transcription from RNA polymerase II promoter,GO:0007275~multicellular organism development,GO:0007495~visceral mesoderm-endoderm interaction involved in midgut development,GO:0007507~heart development,GO:0009887~organ morphogenesis,GO:0030111~regulation of Wnt signaling pathway,GO:0030166~proteoglycan biosynthetic process,GO:006114…	GO:0005634~nucleus,	GO:0000981~RNA polymerase II transcription factor activity, sequence-specific DNA binding,GO:0003677~DNA binding,GO:0003700~transcription factor activity, sequence-specific DNA binding,GO:0008301~DNA binding, bending,GO:0043565~sequence-specific DNA binding,		Complete proteome,DNA-binding,Nucleus,Reference proteome,Transcription,Transcription regulation,
																FUT11	fucosyltransferase 11(FUT11)	Homo sapiens		GO:0006487~protein N-linked glycosylation,GO:0036065~fucosylation,	GO:0000139~Golgi membrane,GO:0016021~integral component of membrane,GO:0032580~Golgi cisterna membrane,GO:0070062~extracellular exosome,	GO:0005515~protein binding,GO:0046920~alpha-(1->3)-fucosyltransferase activity,		Alternative splicing,Complete proteome,Disulfide bond,Glycoprotein,Glycosyltransferase,Golgi apparatus,Membrane,Polymorphism,Reference proteome,Signal-anchor,Transferase,Transmembrane,Transmembrane helix,
																GALNS	galactosamine (N-acetyl)-6-sulfatase(GALNS)	Homo sapiens	Hematocrit,Hemoglobins,Tobacco Use Disorder,	GO:0008152~metabolic process,GO:0042340~keratan sulfate catabolic process,	GO:0043202~lysosomal lumen,GO:0070062~extracellular exosome,	GO:0003943~N-acetylgalactosamine-4-sulfatase activity,GO:0008484~sulfuric ester hydrolase activity,GO:0043890~N-acetylgalactosamine-6-sulfatase activity,GO:0046872~metal ion binding,	hsa00531:Glycosaminoglycan degradation,hsa01100:Metabolic pathways,hsa04142:Lysosome,	3D-structure,Calcium,Complete proteome,Direct protein sequencing,Disease mutation,Disulfide bond,Dwarfism,Glycoprotein,Hydrolase,Lysosome,Metal-binding,Mucopolysaccharidosis,Polymorphism,Proteomics identification,Reference proteome,Signal,
									1					1		GAN	gigaxonin(GAN)	Homo sapiens	Chronic renal failure|Kidney Failure, Chronic,high-density lipoprotein cholesterol ,Tobacco Use Disorder,Waist Circumference,	GO:0007010~cytoskeleton organization,GO:0016567~protein ubiquitination,GO:0042787~protein ubiquitination involved in ubiquitin-dependent protein catabolic process,	GO:0005737~cytoplasm,GO:0005856~cytoskeleton,GO:0031463~Cul3-RING ubiquitin ligase complex,	GO:0004842~ubiquitin-protein transferase activity,GO:0005515~protein binding,		3D-structure,Complete proteome,Cytoplasm,Cytoskeleton,Disease mutation,Kelch repeat,Neurodegeneration,Neuropathy,Polymorphism,Reference proteome,Repeat,Ubl conjugation,Ubl conjugation pathway,
							1							1		GAS8	growth arrest specific 8(GAS8)	Homo sapiens	Heart Failure,	GO:0008285~negative regulation of cell proliferation,GO:0030317~sperm motility,GO:0034613~cellular protein localization,GO:0048870~cell motility,GO:0060294~cilium movement involved in cell motility,GO:1904526~regulation of microtubule binding,	GO:0005794~Golgi apparatus,GO:0005874~microtubule,GO:0005929~cilium,GO:0005930~axoneme,GO:0031514~motile cilium,GO:0036064~ciliary basal body,	GO:0008017~microtubule binding,GO:0017137~Rab GTPase binding,		Alternative splicing,Cell projection,Ciliopathy,Cilium,Coiled coil,Complete proteome,Cytoplasm,Cytoskeleton,Flagellum,Golgi apparatus,Microtubule,Polymorphism,Primary ciliary dyskinesia,Proteomics identification,Reference proteome,
1		1	1								1	1	1			GATA3	GATA binding protein 3(GATA3)	Homo sapiens	allergic rhinitis,Asthma,Asthma|Bronchial Hyperreactivity|Hypersensitivity, Immediate,Asthma|Bronchiolitis, Viral|Respiratory Syncytial Virus Infections,Bladder Cancer,Breast Cancer,breast cancer ,Bronchiolitis, Viral|Respiratory Syncytial Virus Infections,bronchodilator response,chronic obstructive pulmonary disease,Creatinine,Dermatitis, Atopic,Diabetes Mellitus,Erythrocyte Count,Hodgkin Diseas…	GO:0000122~negative regulation of transcription from RNA polymerase II promoter,GO:0001701~in utero embryonic development,GO:0001709~cell fate determination,GO:0001764~neuron migration,GO:0001806~type IV hypersensitivity,GO:0001822~kidney development,GO:0001823~mesonephros development,GO:0002088~lens development in camera-type eye,GO:0002572~pro-T cell differentiation,GO:0003180~aortic valve morp…	GO:0000790~nuclear chromatin,GO:0005634~nucleus,GO:0005654~nucleoplasm,GO:0005667~transcription factor complex,GO:0005730~nucleolus,	GO:0000976~transcription regulatory region sequence-specific DNA binding,GO:0000977~RNA polymerase II regulatory region sequence-specific DNA binding,GO:0000979~RNA polymerase II core promoter sequence-specific DNA binding,GO:0000987~core promoter proximal region sequence-specific DNA binding,GO:0001046~core promoter sequence-specific DNA binding,GO:0001071~nucleic acid binding transcription fact…		3D-structure,Activator,Alternative splicing,Complete proteome,Deafness,Disease mutation,DNA-binding,Immunity,Innate immunity,Metal-binding,Nucleus,Phosphoprotein,Polymorphism,Reference proteome,Repeat,Transcription,Transcription regulation,Zinc,Zinc-finger,
									1							GCSH	glycine cleavage system protein H(GCSH)	Homo sapiens	Body Weights and Measures,Chronic renal failure|Kidney Failure, Chronic,high-density lipoprotein cholesterol ,hyperglycinemia, nonketotic,smoking cessation,	GO:0006546~glycine catabolic process,GO:0019464~glycine decarboxylation via glycine cleavage system,GO:0032259~methylation,GO:0046487~glyoxylate metabolic process,	GO:0005739~mitochondrion,GO:0005759~mitochondrial matrix,GO:0005960~glycine cleavage complex,	GO:0004047~aminomethyltransferase activity,GO:0005515~protein binding,	hsa00260:Glycine, serine and threonine metabolism,hsa00630:Glyoxylate and dicarboxylate metabolism,hsa01100:Metabolic pathways,hsa01130:Biosynthesis of antibiotics,	Complete proteome,Lipoyl,Mitochondrion,Polymorphism,Proteomics identification,Reference proteome,Signal,Transit peptide,
									1							GEMIN5	gem nuclear organelle associated protein 5(GEMIN5)	Homo sapiens	Cholesterol, HDL,Respiratory Function Tests,	GO:0000387~spliceosomal snRNP assembly,GO:0000398~mRNA splicing, via spliceosome,GO:0006461~protein complex assembly,GO:0051170~nuclear import,	GO:0005634~nucleus,GO:0005654~nucleoplasm,GO:0005737~cytoplasm,GO:0005829~cytosol,GO:0016020~membrane,GO:0016604~nuclear body,GO:0032797~SMN complex,GO:0034719~SMN-Sm protein complex,GO:0097504~Gemini of coiled bodies,	GO:0005515~protein binding,GO:0017069~snRNA binding,GO:0044822~poly(A) RNA binding,	hsa03013:RNA transport,	Coiled coil,Complete proteome,Cytoplasm,Direct protein sequencing,mRNA processing,mRNA splicing,Nucleus,Phosphoprotein,Polymorphism,Reference proteome,Repeat,RNA-binding,WD repeat,
																GINS2	GINS complex subunit 2(GINS2)	Homo sapiens		GO:0000727~double-strand break repair via break-induced replication,GO:0006260~DNA replication,GO:0006271~DNA strand elongation involved in DNA replication,GO:0032508~DNA duplex unwinding,GO:1902975~mitotic DNA replication initiation,	GO:0000811~GINS complex,GO:0005634~nucleus,GO:0005654~nucleoplasm,GO:0031298~replication fork protection complex,	GO:0005515~protein binding,GO:0043138~3'-5' DNA helicase activity,		3D-structure,Acetylation,Complete proteome,DNA replication,Nucleus,Phosphoprotein,Proteomics identification,Reference proteome,
																GNG10	G protein subunit gamma 10(GNG10)	Homo sapiens		GO:0007165~signal transduction,GO:0007186~G-protein coupled receptor signaling pathway,GO:0071377~cellular response to glucagon stimulus,	GO:0005834~heterotrimeric G-protein complex,GO:0005886~plasma membrane,GO:0070062~extracellular exosome,	GO:0003924~GTPase activity,GO:0004871~signal transducer activity,GO:0005515~protein binding,	hsa04014:Ras signaling pathway,hsa04062:Chemokine signaling pathway,hsa04151:PI3K-Akt signaling pathway,hsa04713:Circadian entrainment,hsa04723:Retrograde endocannabinoid signaling,hsa04724:Glutamatergic synapse,hsa04725:Cholinergic synapse,hsa04726:Serotonergic synapse,hsa04727:GABAergic synapse,hsa04728:Dopaminergic synapse,hsa05032:Morphine addiction,hsa05034:Alcoholism,hsa05200:Pathways in ca…	Acetylation,Cell membrane,Complete proteome,Lipoprotein,Membrane,Methylation,Prenylation,Reference proteome,Transducer,
													1			GPBAR1	G protein-coupled bile acid receptor 1(GPBAR1)	Homo sapiens	Cholangitis, Sclerosing|Chronic ulcerative colitis|Colitis, Ulcerative,diabetes, type 2,null,	GO:0007186~G-protein coupled receptor signaling pathway,GO:0038184~cell surface bile acid receptor signaling pathway,GO:2000810~regulation of bicellular tight junction assembly,	GO:0005737~cytoplasm,GO:0005886~plasma membrane,GO:0016021~integral component of membrane,	GO:0038181~bile acid receptor activity,GO:0038182~G-protein coupled bile acid receptor activity,		Cell membrane,Complete proteome,Disulfide bond,G-protein coupled receptor,Glycoprotein,Membrane,Receptor,Reference proteome,Transducer,Transmembrane,Transmembrane helix,
																GSE1	Gse1 coiled-coil protein(GSE1)	Homo sapiens				GO:0005515~protein binding,		Acetylation,Alternative splicing,Coiled coil,Complete proteome,Methylation,Phosphoprotein,Polymorphism,Proteomics identification,Reference proteome,
																H2AFZ	H2A histone family member Z(H2AFZ)	Homo sapiens		GO:0006342~chromatin silencing,GO:0045944~positive regulation of transcription from RNA polymerase II promoter,GO:0071392~cellular response to estradiol stimulus,	GO:0000786~nucleosome,GO:0001740~Barr body,GO:0005634~nucleus,GO:0005719~nuclear euchromatin,GO:0005720~nuclear heterochromatin,GO:0070062~extracellular exosome,	GO:0000978~RNA polymerase II core promoter proximal region sequence-specific DNA binding,GO:0000979~RNA polymerase II core promoter sequence-specific DNA binding,GO:0000980~RNA polymerase II distal enhancer sequence-specific DNA binding,GO:0005515~protein binding,GO:0031490~chromatin DNA binding,GO:0031492~nucleosomal DNA binding,GO:0046982~protein heterodimerization activity,	hsa05034:Alcoholism,hsa05322:Systemic lupus erythematosus,	3D-structure,Acetylation,Chromosome,Complete proteome,DNA-binding,Isopeptide bond,Methylation,Nucleosome core,Nucleus,Reference proteome,Ubl conjugation,
									1							HAVCR1	hepatitis A virus cellular receptor 1(HAVCR1)	Homo sapiens	Acquired Immunodeficiency Syndrome|HIV Infections|[X]Human immunodeficiency virus disease,Arthritis, Rheumatoid|Autoimmune Diseases|Disease Susceptibility|Lupus Erythematosus, Systemic|Rheumatoid Arthritis|Systemic lupus erythematosus,Asthma,Asthma|,Asthma|Bronchial Hyperreactivity|Hypersensitivity, Immediate,Asthma|Bronchiolitis, Viral|Respiratory Syncytial Virus Infections,Asthma|drug therapy|,…	GO:0046718~viral entry into host cell,	GO:0016021~integral component of membrane,GO:0031514~motile cilium,	GO:0001618~virus receptor activity,		3D-structure,Complete proteome,Disulfide bond,Glycoprotein,Host cell receptor for virus entry,Host-virus interaction,Immunoglobulin domain,Membrane,Polymorphism,Proteomics identification,Receptor,Reference proteome,Repeat,Signal,Transmembrane,Transmembrane helix,
												1	1			HAVCR2	hepatitis A virus cellular receptor 2(HAVCR2)	Homo sapiens	Asthma,asthma; rhinitis,Asthma|,Asthma|Bronchiolitis, Viral|Respiratory Syncytial Virus Infections,Atopic asthma,atopy; dermatitis and eczema,Bronchiolitis, Viral|Respiratory Syncytial Virus Infections,dermatitis and eczema,diabetes, type 1 ,Hepatitis C|Remission, Spontaneous,Iron,lung cancer ,Malaria, Cerebral,Purpura, Thrombocytopenic, Idiopathic,respiratory syncytial virus bronchiolitis,rheuma…	GO:0002250~adaptive immune response,GO:0002281~macrophage activation involved in immune response,GO:0002519~natural killer cell tolerance induction,GO:0002652~regulation of tolerance induction dependent upon immune response,GO:0002826~negative regulation of T-helper 1 type immune response,GO:0002859~negative regulation of natural killer cell mediated cytotoxicity directed against tumor cell targe…	GO:0001772~immunological synapse,GO:0005769~early endosome,GO:0009986~cell surface,GO:0016021~integral component of membrane,GO:0030054~cell junction,GO:0070062~extracellular exosome,	GO:0005515~protein binding,GO:0046872~metal ion binding,		3D-structure,Adaptive immunity,Alternative splicing,Cell junction,Complete proteome,Disulfide bond,Glycoprotein,Immunity,Immunoglobulin domain,Inflammatory response,Innate immunity,Membrane,Metal-binding,Phosphoprotein,Polymorphism,Proteomics identification,Reference proteome,Signal,Transmembrane,Transmembrane helix,
																HDHD3	haloacid dehalogenase like hydrolase domain containing 3(HDHD3)	Homo sapiens		GO:0008152~metabolic process,	GO:0005739~mitochondrion,	GO:0005515~protein binding,GO:0016787~hydrolase activity,		3D-structure,Acetylation,Complete proteome,Hydrolase,Polymorphism,Reference proteome,
																HMGN1	high mobility group nucleosome binding domain 1(HMGN1)	Homo sapiens		GO:0000720~pyrimidine dimer repair by nucleotide-excision repair,GO:0006283~transcription-coupled nucleotide-excision repair,GO:0006325~chromatin organization,GO:0006357~regulation of transcription from RNA polymerase II promoter,GO:0010224~response to UV-B,GO:0010225~response to UV-C,GO:0032786~positive regulation of DNA-templated transcription, elongation,GO:0040034~regulation of development, h…	GO:0000785~chromatin,GO:0005634~nucleus,GO:0005654~nucleoplasm,GO:0005737~cytoplasm,	GO:0003677~DNA binding,GO:0003682~chromatin binding,GO:0031492~nucleosomal DNA binding,	hsa05168:Herpes simplex infection,	Acetylation,Complete proteome,Cytoplasm,Direct protein sequencing,DNA-binding,Nucleus,Phosphoprotein,Proteomics identification,Reference proteome,RNA editing,
														2		HSBP1	heat shock factor binding protein 1(HSBP1)	Homo sapiens	smoking cessation,	GO:0000122~negative regulation of transcription from RNA polymerase II promoter,GO:0006936~muscle contraction,GO:0035987~endodermal cell differentiation,GO:1900034~regulation of cellular response to heat,	GO:0005634~nucleus,GO:0005654~nucleoplasm,GO:0005856~cytoskeleton,	GO:0003714~transcription corepressor activity,GO:0005515~protein binding,GO:0042802~identical protein binding,		3D-structure,Complete proteome,Nucleus,Reference proteome,
											1	1				HSD17B2	hydroxysteroid 17-beta dehydrogenase 2(HSD17B2)	Homo sapiens	autism,Bladder Cancer,Bone Mineral Density,Breast Cancer,breast cancer ,breast cancer|prostate cancer,chronic obstructive pulmonary disease,Chronic renal failure|Kidney Failure, Chronic,Colorectal Cancer,esophageal adenocarcinoma,hormone disturbance,human spermatogenic defect,Intra-Abdominal Fat,Lung Cancer,lung cancer ,Lymphoma, Non-Hodgkin,null,Obesity|POF - Premature ovarian failure|POLYCYSTIC…	GO:0001701~in utero embryonic development,GO:0001890~placenta development,GO:0006694~steroid biosynthetic process,GO:0032526~response to retinoic acid,GO:0055114~oxidation-reduction process,	GO:0005789~endoplasmic reticulum membrane,GO:0016021~integral component of membrane,	GO:0004303~estradiol 17-beta-dehydrogenase activity,GO:0016491~oxidoreductase activity,GO:0047006~17-alpha,20-alpha-dihydroxypregn-4-en-3-one dehydrogenase activity,GO:0047035~testosterone dehydrogenase (NAD+) activity,	hsa00140:Steroid hormone biosynthesis,hsa01100:Metabolic pathways,hsa04913:Ovarian steroidogenesis,	Complete proteome,Lipid biosynthesis,Lipid metabolism,Membrane,NAD,Oxidoreductase,Polymorphism,Proteomics identification,Reference proteome,Signal-anchor,Steroid biosynthesis,Transmembrane,Transmembrane helix,
																HSDL1	hydroxysteroid dehydrogenase like 1(HSDL1)	Homo sapiens	Acquired Immunodeficiency Syndrome|Disease Progression,		GO:0005739~mitochondrion,			Acetylation,Alternative splicing,Complete proteome,Direct protein sequencing,Mitochondrion,NADP,Polymorphism,Proteomics identification,Reference proteome,
																HSDL2	hydroxysteroid dehydrogenase like 2(HSDL2)	Homo sapiens	Acquired Immunodeficiency Syndrome|Disease Progression,Cleft Lip|Cleft Palate,Creatinine,	GO:0055114~oxidation-reduction process,	GO:0005739~mitochondrion,GO:0005777~peroxisome,GO:0016020~membrane,	GO:0016491~oxidoreductase activity,		3D-structure,Acetylation,Alternative splicing,Complete proteome,NADP,Oxidoreductase,Peroxisome,Reference proteome,
							1									IFNK	interferon kappa(IFNK)	Homo sapiens	Amyotrophic Lateral Sclerosis,Arthritis, Rheumatoid,Cleft Lip|Cleft Palate,Dengue Hemorrhagic Fever,Heart Failure,Lupus Erythematosus, Systemic|Systemic lupus erythematosus,melanoma|Nevus|Skin Neoplasms,response to TNF antagonist treatment,	GO:0002250~adaptive immune response,GO:0002286~T cell activation involved in immune response,GO:0002323~natural killer cell activation involved in immune response,GO:0006355~regulation of transcription, DNA-templated,GO:0006959~humoral immune response,GO:0008285~negative regulation of cell proliferation,GO:0009615~response to virus,GO:0019221~cytokine-mediated signaling pathway,GO:0030101~natural…	GO:0005576~extracellular region,GO:0005615~extracellular space,	GO:0005125~cytokine activity,GO:0005132~type I interferon receptor binding,	hsa04060:Cytokine-cytokine receptor interaction,hsa04622:RIG-I-like receptor signaling pathway,hsa04630:Jak-STAT signaling pathway,	Antiviral defense,Coiled coil,Complete proteome,Cytokine,Direct protein sequencing,Disulfide bond,Polymorphism,Reference proteome,Secreted,Signal,
											1	1	1			IGFBP2	insulin like growth factor binding protein 2(IGFBP2)	Homo sapiens	Alzheimer's disease ,atherosclerosis,Bladder Cancer,Bone Mineral Density,Breast Cancer,breast cancer ,breast cancer|prostate cancer,Bulimia,chronic obstructive pulmonary disease,diabetes, type 1,diabetes, type 2,epithelial ovarian cancer ,Head and Neck Neoplasms|Neoplasm Recurrence, Local|Neoplasms, Second Primary,Lung Cancer,lung cancer ,multiple myeloma,Obesity|POF - Premature ovarian failure|P…	GO:0001558~regulation of cell growth,GO:0007165~signal transduction,GO:0007565~female pregnancy,GO:0007568~aging,GO:0007584~response to nutrient,GO:0009612~response to mechanical stimulus,GO:0010226~response to lithium ion,GO:0032355~response to estradiol,GO:0032526~response to retinoic acid,GO:0032868~response to insulin,GO:0032870~cellular response to hormone stimulus,GO:0042104~positive regula…	GO:0005576~extracellular region,GO:0005615~extracellular space,GO:0016324~apical plasma membrane,GO:0031410~cytoplasmic vesicle,GO:0070062~extracellular exosome,	GO:0005102~receptor binding,GO:0005515~protein binding,GO:0031994~insulin-like growth factor I binding,GO:0031995~insulin-like growth factor II binding,		3D-structure,Complete proteome,Direct protein sequencing,Disulfide bond,Glycoprotein,Growth factor binding,Growth regulation,Polymorphism,Proteomics identification,Reference proteome,Secreted,Signal,
											1	1			1	IGFBP5	insulin like growth factor binding protein 5(IGFBP5)	Homo sapiens	Adenocarcinoma|pancreatic neoplasm|Pancreatic Neoplasms,Alzheimer's disease ,Bladder Cancer,Bone Mineral Density,Breast Cancer,breast cancer ,breast cancer|prostate cancer,Bulimia,chronic obstructive pulmonary disease,diabetes, type 1,Head and Neck Neoplasms|Neoplasm Recurrence, Local|Neoplasms, Second Primary,Lung Cancer,lung cancer ,Obesity|POF - Premature ovarian failure|POLYCYSTIC OVARIAN SYN…	GO:0001558~regulation of cell growth,GO:0001649~osteoblast differentiation,GO:0006006~glucose metabolic process,GO:0007165~signal transduction,GO:0007565~female pregnancy,GO:0007568~aging,GO:0010906~regulation of glucose metabolic process,GO:0014912~negative regulation of smooth muscle cell migration,GO:0017148~negative regulation of translation,GO:0030336~negative regulation of cell migration,GO…	GO:0005576~extracellular region,GO:0005622~intracellular,GO:0016942~insulin-like growth factor binding protein complex,GO:0042567~insulin-like growth factor ternary complex,	GO:0001968~fibronectin binding,GO:0005515~protein binding,GO:0031994~insulin-like growth factor I binding,GO:0031995~insulin-like growth factor II binding,		3D-structure,Complete proteome,Direct protein sequencing,Disulfide bond,Glycoprotein,Growth factor binding,Phosphoprotein,Polymorphism,Proteomics identification,Reference proteome,Secreted,Signal,
1													2			IGSF5	immunoglobulin superfamily member 5(IGSF5)	Homo sapiens	Coronary Disease,Lipoproteins, LDL,Parkinson Disease,Stroke,Tobacco Use Disorder,	GO:0016337~single organismal cell-cell adhesion,	GO:0005886~plasma membrane,GO:0005911~cell-cell junction,GO:0005923~bicellular tight junction,GO:0009986~cell surface,GO:0016021~integral component of membrane,GO:0016324~apical plasma membrane,		hsa04530:Tight junction,hsa05120:Epithelial cell signaling in Helicobacter pylori infection,	Cell junction,Cell membrane,Complete proteome,Disulfide bond,Glycoprotein,Immunoglobulin domain,Membrane,Polymorphism,Reference proteome,Repeat,Tight junction,Transmembrane,Transmembrane helix,
		1	1					1			1	1	1		1	IL12B	interleukin 12B(IL12B)	Homo sapiens	Acquired Immunodeficiency Syndrome|HIV Infections|[X]Human immunodeficiency virus disease,Adamantiades-Behcet's disease,Adenocarcinoma|Stomach Neoplasms,Aggressive Periodontitis|Chronic Periodontitis|,AIDS Dementia Complex|HIV Infections,Alcoholism|Liver Cirrhosis, Alcoholic,Anemia|Malaria,Arthritis, Psoriatic,Arthritis, Psoriatic|Diseases in Twins|Psoriasis|Psoriatic arthropathy,Arthritis, Psori…	GO:0001916~positive regulation of T cell mediated cytotoxicity,GO:0002230~positive regulation of defense response to virus by host,GO:0002323~natural killer cell activation involved in immune response,GO:0002827~positive regulation of T-helper 1 type immune response,GO:0002860~positive regulation of natural killer cell mediated cytotoxicity directed against tumor cell target,GO:0002862~negative r…	GO:0005576~extracellular region,GO:0005615~extracellular space,GO:0005737~cytoplasm,GO:0016020~membrane,GO:0043514~interleukin-12 complex,GO:0070743~interleukin-23 complex,	GO:0004896~cytokine receptor activity,GO:0005125~cytokine activity,GO:0005143~interleukin-12 receptor binding,GO:0005515~protein binding,GO:0008083~growth factor activity,GO:0042164~interleukin-12 alpha subunit binding,GO:0042802~identical protein binding,GO:0042803~protein homodimerization activity,GO:0045519~interleukin-23 receptor binding,GO:0046982~protein heterodimerization activity,	hsa04060:Cytokine-cytokine receptor interaction,hsa04620:Toll-like receptor signaling pathway,hsa04622:RIG-I-like receptor signaling pathway,hsa04630:Jak-STAT signaling pathway,hsa04940:Type I diabetes mellitus,hsa05133:Pertussis,hsa05134:Legionellosis,hsa05140:Leishmaniasis,hsa05142:Chagas disease (American trypanosomiasis),hsa05143:African trypanosomiasis,hsa05145:Toxoplasmosis,hsa05146:Amoebia…	3D-structure,Complete proteome,Cytokine,Direct protein sequencing,Disulfide bond,Glycoprotein,Immunoglobulin domain,Polymorphism,Reference proteome,Secreted,Signal,
											1	1				IL15RA	interleukin 15 receptor subunit alpha(IL15RA)	Homo sapiens	Alzheimer's disease ,Asthma|Bronchiolitis, Viral|Respiratory Syncytial Virus Infections,Bladder Cancer,body mass,Body Weight|Obesity|Syndrome,Bronchiolitis, Viral|Respiratory Syncytial Virus Infections,Celiac Disease|,chronic obstructive pulmonary disease,Chronic renal failure|Kidney Failure, Chronic,esophageal adenocarcinoma,Graft vs Host Disease|Hematologic Neoplasms|Neoplasm Recurrence, Local,…	GO:0007165~signal transduction,GO:0007259~JAK-STAT cascade,GO:0008283~cell proliferation,GO:0010977~negative regulation of neuron projection development,GO:0019221~cytokine-mediated signaling pathway,GO:0031667~response to nutrient levels,GO:0032825~positive regulation of natural killer cell differentiation,	GO:0000139~Golgi membrane,GO:0005615~extracellular space,GO:0005789~endoplasmic reticulum membrane,GO:0005886~plasma membrane,GO:0016021~integral component of membrane,GO:0030659~cytoplasmic vesicle membrane,GO:0031410~cytoplasmic vesicle,GO:0031965~nuclear membrane,	GO:0004871~signal transducer activity,GO:0004896~cytokine receptor activity,GO:0005515~protein binding,	hsa04060:Cytokine-cytokine receptor interaction,hsa04630:Jak-STAT signaling pathway,hsa04672:Intestinal immune network for IgA production,hsa05166:HTLV-I infection,	3D-structure,Alternative splicing,Complete proteome,Cytoplasmic vesicle,Disulfide bond,Endoplasmic reticulum,Glycoprotein,Golgi apparatus,Membrane,Nucleus,Phosphoprotein,Polymorphism,Proteomics identification,Receptor,Reference proteome,Secreted,Signal,Sushi,Transmembrane,Transmembrane helix,
																IL17C	interleukin 17C(IL17C)	Homo sapiens	Birth Weight|Leukemia|Leukemia, Myeloid, Acute|Precursor Cell Lymphoblastic Leukemia-Lymphoma,HIV,Meningeal Neoplasms|meningioma,Type 2 Diabetes| edema | rosiglitazone,	GO:0006954~inflammatory response,GO:0007166~cell surface receptor signaling pathway,GO:0007267~cell-cell signaling,	GO:0005576~extracellular region,GO:0005615~extracellular space,	GO:0005125~cytokine activity,GO:0005126~cytokine receptor binding,		Complete proteome,Cytokine,Disulfide bond,Inflammatory response,Polymorphism,Reference proteome,Secreted,Signal,
													1			IL2RA	interleukin 2 receptor subunit alpha(IL2RA)	Homo sapiens	Addison Disease|,alopecia areata,Alopecia Areata|Autoimmune Diseases,Alzheimer's disease ,Arthritis, Juvenile Rheumatoid|,Arthritis, Rheumatoid,Arthritis, Rheumatoid|Atrial Fibrillation|Crohn Disease|Crohn's disease|Diabetes mellitus type II|Diabetes Mellitus, Type 2|Multiple Sclerosis|Rheumatoid Arthritis,Arthritis, Rheumatoid|Rheumatoid Arthritis,Arthritis|Arthritis, Juvenile Rheumatoid|Arthrit…	GO:0000165~MAPK cascade,GO:0002437~inflammatory response to antigenic stimulus,GO:0002664~regulation of T cell tolerance induction,GO:0006915~apoptotic process,GO:0006924~activation-induced cell death of T cells,GO:0006954~inflammatory response,GO:0006955~immune response,GO:0007166~cell surface receptor signaling pathway,GO:0007219~Notch signaling pathway,GO:0008283~cell proliferation,GO:0038110~…	GO:0005622~intracellular,GO:0005886~plasma membrane,GO:0009897~external side of plasma membrane,GO:0016021~integral component of membrane,	GO:0004911~interleukin-2 receptor activity,GO:0005088~Ras guanyl-nucleotide exchange factor activity,GO:0008144~drug binding,GO:0019976~interleukin-2 binding,	hsa04060:Cytokine-cytokine receptor interaction,hsa04144:Endocytosis,hsa04151:PI3K-Akt signaling pathway,hsa04630:Jak-STAT signaling pathway,hsa04640:Hematopoietic cell lineage,hsa05162:Measles,hsa05166:HTLV-I infection,	3D-structure,Complete proteome,Diabetes mellitus,Disease mutation,Disulfide bond,Glycoprotein,Immunity,Membrane,Polymorphism,Proteomics identification,Receptor,Reference proteome,Repeat,Signal,Sushi,Transmembrane,Transmembrane helix,
														2		INIP	INTS3 and NABP interacting protein(INIP)	Homo sapiens		GO:0006281~DNA repair,GO:0006974~cellular response to DNA damage stimulus,GO:0010212~response to ionizing radiation,	GO:0005634~nucleus,GO:0005654~nucleoplasm,GO:0070876~SOSS complex,	GO:0005515~protein binding,		3D-structure,Acetylation,Alternative splicing,Complete proteome,DNA damage,DNA repair,Nucleus,Phosphoprotein,Proteomics identification,Reference proteome,
								1	1	1						IRF8	interferon regulatory factor 8(IRF8)	Homo sapiens	Alcoholism,Alkaline Phosphatase,Arthritis, Rheumatoid,Body Mass Index,Cholesterol, HDL,Chronic lymphocytic leukemia,Colitis, Ulcerative,Coronary Artery Disease,diabetes, type 1,Fibrinogen,Hepatitis B, Chronic|Viremia,hepatitis C, chronic,Iron,Leukemia, Lymphocytic, Chronic, B-Cell,Leukemia, Lymphoid,Liver Cirrhosis, Biliary,Multiple Sclerosis,Parkinson Disease,Platelet Count,Scleroderma, Systemic…	GO:0000122~negative regulation of transcription from RNA polymerase II promoter,GO:0006351~transcription, DNA-templated,GO:0006909~phagocytosis,GO:0006955~immune response,GO:0030099~myeloid cell differentiation,GO:0032729~positive regulation of interferon-gamma production,GO:0032735~positive regulation of interleukin-12 production,GO:0042742~defense response to bacterium,GO:0042832~defense respon…	GO:0005654~nucleoplasm,GO:0005829~cytosol,	GO:0000975~regulatory region DNA binding,GO:0003700~transcription factor activity, sequence-specific DNA binding,GO:0003705~transcription factor activity, RNA polymerase II distal enhancer sequence-specific binding,GO:0005515~protein binding,	hsa05133:Pertussis,	Complete proteome,Disease mutation,DNA-binding,Nucleus,Polymorphism,Proteomics identification,Reference proteome,Transcription,Transcription regulation,Ubl conjugation,
																ITIH2	inter-alpha-trypsin inhibitor heavy chain 2(ITIH2)	Homo sapiens	Alzheimer's disease ,	GO:0010951~negative regulation of endopeptidase activity,GO:0030212~hyaluronan metabolic process,	GO:0005576~extracellular region,GO:0070062~extracellular exosome,GO:0072562~blood microparticle,	GO:0004866~endopeptidase inhibitor activity,GO:0004867~serine-type endopeptidase inhibitor activity,		Complete proteome,Direct protein sequencing,Disulfide bond,Gamma-carboxyglutamic acid,Glycoprotein,Phosphoprotein,Polymorphism,Protease inhibitor,Proteoglycan,Proteomics identification,Reference proteome,Secreted,Serine protease inhibitor,Signal,
																ITIH5	inter-alpha-trypsin inhibitor heavy chain family member 5(ITIH5)	Homo sapiens	Alzheimer's disease ,Body Height,Myocardial Infarction,Oocytes,Tobacco Use Disorder,	GO:0010951~negative regulation of endopeptidase activity,GO:0030212~hyaluronan metabolic process,	GO:0005576~extracellular region,	GO:0004867~serine-type endopeptidase inhibitor activity,		Alternative splicing,Complete proteome,Glycoprotein,Polymorphism,Protease inhibitor,Proteomics identification,Reference proteome,Secreted,Serine protease inhibitor,Signal,
																ITK	IL2 inducible T-cell kinase(ITK)	Homo sapiens	atopy; dermatitis and eczema,Body Mass Index,Body Weight Changes,Celiac Disease|,personality,Rhinitis, Allergic, Seasonal,	GO:0001816~cytokine production,GO:0001865~NK T cell differentiation,GO:0002250~adaptive immune response,GO:0006968~cellular defense response,GO:0007165~signal transduction,GO:0007169~transmembrane receptor protein tyrosine kinase signaling pathway,GO:0007202~activation of phospholipase C activity,GO:0032609~interferon-gamma production,GO:0032633~interleukin-4 production,GO:0035556~intracellular s…	GO:0005622~intracellular,GO:0005829~cytosol,GO:0005911~cell-cell junction,GO:0031234~extrinsic component of cytoplasmic side of plasma membrane,	GO:0004715~non-membrane spanning protein tyrosine kinase activity,GO:0005102~receptor binding,GO:0005515~protein binding,GO:0005524~ATP binding,GO:0046872~metal ion binding,	hsa04062:Chemokine signaling pathway,hsa04660:T cell receptor signaling pathway,hsa04670:Leukocyte transendothelial migration,	3D-structure,Adaptive immunity,ATP-binding,Complete proteome,Cytoplasm,Direct protein sequencing,Disease mutation,Immunity,Kinase,Metal-binding,Nucleotide-binding,Phosphoprotein,Polymorphism,Proteomics identification,Reference proteome,SH2 domain,SH3 domain,Transferase,Tyrosine-protein kinase,Ubl conjugation,Zinc,Zinc-finger,
1	1		1													JPH3	junctophilin 3(JPH3)	Homo sapiens	Apoplexy|Cerebral Hemorrhage|Cerebral Hemorrhages|Intracranial Hemorrhages|Stroke|Subarachnoid Hemorrhage,Huntington disease-like,Huntington Disease|Myoclonic Cerebellar Dyssynergia|Spinocerebellar Ataxias,Huntington's disease,hypertension,Kidney Diseases,Magnesium,Tobacco Use Disorder,	GO:0007612~learning,GO:0007613~memory,GO:0035640~exploration behavior,GO:0040011~locomotion,GO:0048168~regulation of neuronal synaptic plasticity,GO:0050885~neuromuscular process controlling balance,GO:0051209~release of sequestered calcium ion into cytosol,GO:0060314~regulation of ryanodine-sensitive calcium-release channel activity,GO:0060402~calcium ion transport into cytosol,	GO:0005886~plasma membrane,GO:0014701~junctional sarcoplasmic reticulum membrane,GO:0016021~integral component of membrane,GO:0030314~junctional membrane complex,	GO:0015278~calcium-release channel activity,		Alternative splicing,Cell membrane,Complete proteome,Endoplasmic reticulum,Membrane,Phosphoprotein,Polymorphism,Reference proteome,Repeat,Transmembrane,Transmembrane helix,Triplet repeat expansion,
																KANSL3	KAT8 regulatory NSL complex subunit 3(KANSL3)	Homo sapiens		GO:0043981~histone H4-K5 acetylation,GO:0043982~histone H4-K8 acetylation,GO:0043984~histone H4-K16 acetylation,	GO:0000123~histone acetyltransferase complex,GO:0005634~nucleus,GO:0005654~nucleoplasm,GO:0005730~nucleolus,GO:0043231~intracellular membrane-bounded organelle,	GO:0043995~histone acetyltransferase activity (H4-K5 specific),GO:0043996~histone acetyltransferase activity (H4-K8 specific),GO:0046972~histone acetyltransferase activity (H4-K16 specific),		Alternative splicing,Chromatin regulator,Complete proteome,Nucleus,Phosphoprotein,Polymorphism,Proteomics identification,Reference proteome,
																KAT6B	lysine acetyltransferase 6B(KAT6B)	Homo sapiens	Alzheimer's disease ,Blood Coagulation Factors,Cardiovascular Diseases,Natriuretic Peptide, Brain,Tobacco Use Disorder,	GO:0006334~nucleosome assembly,GO:0006351~transcription, DNA-templated,GO:0006355~regulation of transcription, DNA-templated,GO:0016573~histone acetylation,GO:0043966~histone H3 acetylation,GO:0045892~negative regulation of transcription, DNA-templated,GO:0045893~positive regulation of transcription, DNA-templated,GO:0045944~positive regulation of transcription from RNA polymerase II promoter,	GO:0000786~nucleosome,GO:0005634~nucleus,GO:0005654~nucleoplasm,GO:0070776~MOZ/MORF histone acetyltransferase complex,	GO:0003677~DNA binding,GO:0004402~histone acetyltransferase activity,GO:0005515~protein binding,GO:0008134~transcription factor binding,GO:0008270~zinc ion binding,GO:0016407~acetyltransferase activity,GO:0032403~protein complex binding,		Acetylation,Activator,Acyltransferase,Alternative splicing,Chromatin regulator,Chromosomal rearrangement,Coiled coil,Complete proteome,Isopeptide bond,Metal-binding,Nucleus,Phosphoprotein,Polymorphism,Reference proteome,Repeat,Repressor,Transcription,Transcription regulation,Transferase,Ubl conjugation,Zinc,Zinc-finger,
																KCNG4	potassium voltage-gated channel modifier subfamily G member 4(KCNG4)	Homo sapiens	Tobacco Use Disorder,	GO:0034765~regulation of ion transmembrane transport,GO:0051260~protein homooligomerization,GO:0071805~potassium ion transmembrane transport,	GO:0005886~plasma membrane,GO:0008076~voltage-gated potassium channel complex,	GO:0005249~voltage-gated potassium channel activity,GO:0005251~delayed rectifier potassium channel activity,GO:0044325~ion channel binding,		Alternative splicing,Cell membrane,Coiled coil,Complete proteome,Ion channel,Ion transport,Membrane,Polymorphism,Potassium,Potassium channel,Potassium transport,Reference proteome,Transmembrane,Transmembrane helix,Transport,Voltage-gated channel,
		1							1							KCNJ15	potassium voltage-gated channel subfamily J member 15(KCNJ15)	Homo sapiens	Cholesterol, HDL,Erythrocyte Count,Glucose,Type 2 diabetes,	GO:0006813~potassium ion transport,GO:0010107~potassium ion import,GO:0034765~regulation of ion transmembrane transport,	GO:0005886~plasma membrane,GO:0005887~integral component of plasma membrane,GO:0016020~membrane,GO:0016021~integral component of membrane,	GO:0005242~inward rectifier potassium channel activity,GO:0005515~protein binding,GO:0015467~G-protein activated inward rectifier potassium channel activity,	hsa04971:Gastric acid secretion,	Complete proteome,Ion channel,Ion transport,Membrane,Polymorphism,Potassium,Potassium transport,Proteomics identification,Reference proteome,Transmembrane,Transmembrane helix,Transport,Voltage-gated channel,
			1	1					1					2	1	KCNMA1	potassium calcium-activated channel subfamily M alpha 1(KCNMA1)	Homo sapiens	Alcoholism,Alzheimer's disease ,Amyotrophic Lateral Sclerosis,Blood Pressure,Cholesterol,Cystatins,Diabetic Nephropathies,Fibrinogen,Glucose,Heart Rate,Hip,Hyperparathyroidism, Secondary,Hypertension|Myocardial Infarction,Iron,Lipoproteins, VLDL,Mortality,Myocardial Infarction,Narcolepsy,Obesity,Tobacco Use Disorder,	GO:0001666~response to hypoxia,GO:0006813~potassium ion transport,GO:0006970~response to osmotic stress,GO:0030007~cellular potassium ion homeostasis,GO:0034465~response to carbon monoxide,GO:0034765~regulation of ion transmembrane transport,GO:0042391~regulation of membrane potential,GO:0043065~positive regulation of apoptotic process,GO:0045794~negative regulation of cell volume,GO:0051592~resp…	GO:0005886~plasma membrane,GO:0005901~caveola,GO:0008076~voltage-gated potassium channel complex,GO:0016020~membrane,GO:0016021~integral component of membrane,GO:0016324~apical plasma membrane,GO:0070062~extracellular exosome,	GO:0003779~actin binding,GO:0005249~voltage-gated potassium channel activity,GO:0005515~protein binding,GO:0015269~calcium-activated potassium channel activity,GO:0046872~metal ion binding,GO:0060072~large conductance calcium-activated potassium channel activity,	hsa04022:cGMP-PKG signaling pathway,hsa04270:Vascular smooth muscle contraction,hsa04911:Insulin secretion,hsa04924:Renin secretion,hsa04970:Salivary secretion,hsa04972:Pancreatic secretion,	3D-structure,Alternative splicing,Calcium,Cell membrane,Complete proteome,Disease mutation,Epilepsy,Ion channel,Ion transport,Lipoprotein,Magnesium,Membrane,Metal-binding,Palmitate,Phosphoprotein,Potassium,Potassium channel,Potassium transport,Proteomics identification,Reference proteome,Transmembrane,Transmembrane helix,Transport,Voltage-gated channel,
																KIAA0513	KIAA0513(KIAA0513)	Homo sapiens	Tobacco Use Disorder,		GO:0005737~cytoplasm,			Alternative splicing,Complete proteome,Cytoplasm,Phosphoprotein,Polymorphism,Proteomics identification,Reference proteome,
																KIAA1958	KIAA1958(KIAA1958)	Homo sapiens	Creatinine,Echocardiography,Tobacco Use Disorder,	GO:0006357~regulation of transcription from RNA polymerase II promoter,	GO:0005654~nucleoplasm,GO:0005737~cytoplasm,	GO:0000981~RNA polymerase II transcription factor activity, sequence-specific DNA binding,GO:0003677~DNA binding,GO:0005515~protein binding,		Alternative splicing,Complete proteome,Phosphoprotein,Reference proteome,
														2		KIF12	kinesin family member 12(KIF12)	Homo sapiens		GO:0007018~microtubule-based movement,	GO:0005737~cytoplasm,GO:0005815~microtubule organizing center,GO:0005871~kinesin complex,GO:0005874~microtubule,GO:0070062~extracellular exosome,	GO:0003777~microtubule motor activity,GO:0005524~ATP binding,GO:0008017~microtubule binding,GO:0016887~ATPase activity,		ATP-binding,Coiled coil,Complete proteome,Cytoplasm,Cytoskeleton,Microtubule,Motor protein,Nucleotide-binding,Phosphoprotein,Proteomics identification,Reference proteome,
																KIN	Kin17 DNA and RNA binding protein(KIN)	Homo sapiens	Alzheimer's disease ,monocyte chemoattractant protein 1 (66-77),	GO:0006260~DNA replication,GO:0006281~DNA repair,GO:0006310~DNA recombination,GO:0006397~mRNA processing,GO:0006974~cellular response to DNA damage stimulus,GO:0016032~viral process,	GO:0005634~nucleus,GO:0005737~cytoplasm,GO:0016363~nuclear matrix,GO:0043231~intracellular membrane-bounded organelle,	GO:0003677~DNA binding,GO:0003690~double-stranded DNA binding,GO:0003723~RNA binding,GO:0046872~metal ion binding,		3D-structure,Alternative splicing,Coiled coil,Complete proteome,Cytoplasm,Direct protein sequencing,DNA damage,DNA recombination,DNA repair,DNA replication,DNA-binding,Host-virus interaction,Metal-binding,Methylation,mRNA processing,Nucleus,Proteomics identification,Reference proteome,RNA-binding,Stress response,Zinc,Zinc-finger,
																KLHDC4	kelch domain containing 4(KLHDC4)	Homo sapiens	C-Reactive Protein,			GO:0005515~protein binding,		Alternative splicing,Complete proteome,Kelch repeat,Phosphoprotein,Polymorphism,Proteomics identification,Reference proteome,Repeat,
																KLHL36	kelch like family member 36(KLHL36)	Homo sapiens	Waist Circumference,	GO:0016567~protein ubiquitination,	GO:0031463~Cul3-RING ubiquitin ligase complex,	GO:0004842~ubiquitin-protein transferase activity,		Alternative splicing,Complete proteome,Kelch repeat,Proteomics identification,Reference proteome,Repeat,Ubl conjugation pathway,
														1		KRT8	keratin 8(KRT8)	Homo sapiens	Alzheimer's disease ,Crohn's disease ulcerative colitis,Drug-Induced Liver Injury|Liver Failure, Acute,Hepatitis C, Chronic|Liver Cirrhosis,Liver Cirrhosis, Biliary,liver disease, chronic,Pancreatitis,Pancreatitis, Alcoholic,	GO:0016032~viral process,GO:0033209~tumor necrosis factor-mediated signaling pathway,GO:0045214~sarcomere organization,GO:0051599~response to hydrostatic pressure,GO:0051707~response to other organism,GO:0060706~cell differentiation involved in embryonic placenta development,GO:0097191~extrinsic apoptotic signaling pathway,GO:0097284~hepatocyte apoptotic process,	GO:0005634~nucleus,GO:0005654~nucleoplasm,GO:0005737~cytoplasm,GO:0005882~intermediate filament,GO:0005911~cell-cell junction,GO:0016010~dystrophin-associated glycoprotein complex,GO:0016363~nuclear matrix,GO:0030018~Z disc,GO:0042383~sarcolemma,GO:0043034~costamere,GO:0045095~keratin filament,GO:0070062~extracellular exosome,	GO:0005198~structural molecule activity,GO:0005515~protein binding,GO:0032403~protein complex binding,GO:0097110~scaffold protein binding,		Acetylation,Alternative splicing,Coiled coil,Complete proteome,Cytoplasm,Direct protein sequencing,Disease mutation,Glycoprotein,Host-virus interaction,Intermediate filament,Isopeptide bond,Keratin,Methylation,Nucleus,Phosphoprotein,Polymorphism,Proteomics identification,Reference proteome,Ubl conjugation,
																LAMTOR3	late endosomal/lysosomal adaptor, MAPK and MTOR activator 3(LAMTOR3)	Homo sapiens		GO:0000165~MAPK cascade,GO:0000186~activation of MAPKK activity,GO:0007050~cell cycle arrest,GO:0016236~macroautophagy,GO:0032008~positive regulation of TOR signaling,GO:0034613~cellular protein localization,GO:0043547~positive regulation of GTPase activity,GO:0071230~cellular response to amino acid stimulus,	GO:0005765~lysosomal membrane,GO:0005925~focal adhesion,GO:0010008~endosome membrane,GO:0070062~extracellular exosome,GO:0071986~Ragulator complex,	GO:0005085~guanyl-nucleotide exchange factor activity,GO:0005515~protein binding,GO:0019209~kinase activator activity,GO:0032947~protein complex scaffold,	hsa04010:MAPK signaling pathway,	3D-structure,Alternative splicing,Complete proteome,Endosome,Membrane,Reference proteome,
													2			LARP1	La ribonucleoprotein domain family member 1(LARP1)	Homo sapiens		GO:0006413~translational initiation,GO:0008283~cell proliferation,GO:0016239~positive regulation of macroautophagy,GO:0031929~TOR signaling,GO:0045070~positive regulation of viral genome replication,GO:0045727~positive regulation of translation,GO:0098609~cell-cell adhesion,	GO:0005654~nucleoplasm,GO:0005737~cytoplasm,GO:0005913~cell-cell adherens junction,GO:0016020~membrane,GO:0031931~TORC1 complex,	GO:0000339~RNA cap binding,GO:0003730~mRNA 3'-UTR binding,GO:0005515~protein binding,GO:0008190~eukaryotic initiation factor 4E binding,GO:0008494~translation activator activity,GO:0031369~translation initiation factor binding,GO:0044822~poly(A) RNA binding,GO:0048027~mRNA 5'-UTR binding,GO:0098641~cadherin binding involved in cell-cell adhesion,		3D-structure,Acetylation,Alternative splicing,Complete proteome,Cytoplasm,Direct protein sequencing,Isopeptide bond,Methylation,Phosphoprotein,Protein biosynthesis,Proteomics identification,Reference proteome,RNA-binding,Ubl conjugation,
																LCA5L	LCA5L, lebercilin like(LCA5L)	Homo sapiens				GO:0005515~protein binding,		Coiled coil,Complete proteome,Polymorphism,Proteomics identification,Reference proteome,
1				1				1	1	1						LINGO2	leucine rich repeat and Ig domain containing 2(LINGO2)	Homo sapiens	Arteries,Body Mass Index,Celiac Disease|,Cholesterol,Cholesterol, HDL,Cholesterol, LDL,Electrocardiography,Erythrocytes,Follicle Stimulating Hormone,Heart Rate,Insulin,Lipoproteins, HDL,Mental Competency,Myocardial Infarction,Parkinson's Disease,Platelet Count,Respiratory Function Tests,Stroke,Tobacco Use Disorder,	GO:0007409~axonogenesis,GO:0051965~positive regulation of synapse assembly,	GO:0016021~integral component of membrane,			Complete proteome,Disulfide bond,Glycoprotein,Immunoglobulin domain,Leucine-rich repeat,Membrane,Polymorphism,Reference proteome,Repeat,Signal,Transmembrane,Transmembrane helix,
																LMAN2L	lectin, mannose binding 2 like(LMAN2L)	Homo sapiens	Bipolar Disorder,	GO:0006457~protein folding,GO:0006888~ER to Golgi vesicle-mediated transport,GO:0007029~endoplasmic reticulum organization,GO:0007030~Golgi organization,GO:0015031~protein transport,	GO:0000139~Golgi membrane,GO:0005789~endoplasmic reticulum membrane,GO:0005793~endoplasmic reticulum-Golgi intermediate compartment,GO:0005794~Golgi apparatus,GO:0016020~membrane,GO:0016021~integral component of membrane,GO:0030134~ER to Golgi transport vesicle,	GO:0005537~mannose binding,GO:0046872~metal ion binding,		Alternative splicing,Complete proteome,Disease mutation,Disulfide bond,Endoplasmic reticulum,Glycoprotein,Golgi apparatus,Lectin,Membrane,Mental retardation,Metal-binding,Proteomics identification,Reference proteome,Signal,Transmembrane,Transmembrane helix,
								1						1		LPAR1	lysophosphatidic acid receptor 1(LPAR1)	Homo sapiens	Alkaline Phosphatase,Coronary Artery Disease,Lupus Erythematosus, Systemic|Systemic lupus erythematosus,null,Osteoarthritis, Knee,Pancreatic Neoplasms,Respiratory Function Tests,Type 2 Diabetes| edema | rosiglitazone,Waist Circumference,	GO:0000187~activation of MAPK activity,GO:0007186~G-protein coupled receptor signaling pathway,GO:0007193~adenylate cyclase-inhibiting G-protein coupled receptor signaling pathway,GO:0007202~activation of phospholipase C activity,GO:0007204~positive regulation of cytosolic calcium ion concentration,GO:0008360~regulation of cell shape,GO:0010977~negative regulation of neuron projection development…	GO:0005737~cytoplasm,GO:0005768~endosome,GO:0005886~plasma membrane,GO:0005887~integral component of plasma membrane,GO:0009986~cell surface,GO:0016021~integral component of membrane,GO:0030139~endocytic vesicle,GO:0043025~neuronal cell body,GO:0043197~dendritic spine,GO:0043198~dendritic shaft,	GO:0001965~G-protein alpha-subunit binding,GO:0004930~G-protein coupled receptor activity,GO:0005515~protein binding,GO:0005543~phospholipid binding,GO:0030165~PDZ domain binding,GO:0035727~lysophosphatidic acid binding,GO:0070915~lysophosphatidic acid receptor activity,	hsa04015:Rap1 signaling pathway,hsa04080:Neuroactive ligand-receptor interaction,hsa04151:PI3K-Akt signaling pathway,hsa04540:Gap junction,hsa05200:Pathways in cancer,	3D-structure,Alternative splicing,Cell membrane,Complete proteome,Disulfide bond,Endosome,G-protein coupled receptor,Glycoprotein,Lipid-binding,Membrane,Phosphoprotein,Polymorphism,Proteomics identification,Receptor,Reference proteome,Transducer,Transmembrane,Transmembrane helix,
																LSM11	LSM11, U7 small nuclear RNA associated(LSM11)	Homo sapiens	Myocardial Infarction,	GO:0006369~termination of RNA polymerase II transcription,GO:0006398~mRNA 3'-end processing by stem-loop binding and cleavage,GO:0008334~histone mRNA metabolic process,GO:1900087~positive regulation of G1/S transition of mitotic cell cycle,	GO:0005634~nucleus,GO:0005654~nucleoplasm,GO:0005683~U7 snRNP,GO:0005697~telomerase holoenzyme complex,GO:0071204~histone pre-mRNA 3'end processing complex,	GO:0005515~protein binding,GO:0071209~U7 snRNA binding,		Complete proteome,Direct protein sequencing,Methylation,mRNA processing,Nucleus,Phosphoprotein,Reference proteome,Repeat,Ribonucleoprotein,RNA-binding,
									1							MAF	MAF bZIP transcription factor(MAF)	Homo sapiens	Albumins,Body Weight,Body Weights and Measures,gamma-Glutamyltransferase,Goiter,high-density lipoprotein cholesterol ,Myocardial Infarction,Natriuretic Peptide, Brain,Obesity,Respiratory Function Tests,Socioeconomic Factors,Thyrotropin,Type 2 diabetes,Waist-Hip Ratio,	GO:0000122~negative regulation of transcription from RNA polymerase II promoter,GO:0001816~cytokine production,GO:0006351~transcription, DNA-templated,GO:0006357~regulation of transcription from RNA polymerase II promoter,GO:0006366~transcription from RNA polymerase II promoter,GO:0032330~regulation of chondrocyte differentiation,GO:0045944~positive regulation of transcription from RNA polymerase…	GO:0000785~chromatin,GO:0005634~nucleus,GO:0005737~cytoplasm,	GO:0001228~transcriptional activator activity, RNA polymerase II transcription regulatory region sequence-specific binding,GO:0003700~transcription factor activity, sequence-specific DNA binding,GO:0005515~protein binding,GO:0043565~sequence-specific DNA binding,	hsa05202:Transcriptional misregulation in cancer,hsa05321:Inflammatory bowel disease (IBD),	Activator,Alternative splicing,Cataract,Chromosomal rearrangement,Coiled coil,Complete proteome,Disease mutation,DNA-binding,Dwarfism,Isopeptide bond,Mental retardation,Nucleus,Proteomics identification,Proto-oncogene,Reference proteome,Repressor,Transcription,Transcription regulation,Tumor suppressor,Ubl conjugation,
																MANBA	mannosidase beta(MANBA)	Homo sapiens	Alcoholism,benzene haematotoxicity,Body Mass Index,Colorectal Cancer,Diabetes Mellitus,longevity,Multiple Sclerosis,	GO:0005975~carbohydrate metabolic process,GO:0006464~cellular protein modification process,GO:0009313~oligosaccharide catabolic process,	GO:0043202~lysosomal lumen,GO:0043231~intracellular membrane-bounded organelle,	GO:0004553~hydrolase activity, hydrolyzing O-glycosyl compounds,GO:0004567~beta-mannosidase activity,GO:0005537~mannose binding,	hsa00511:Other glycan degradation,hsa04142:Lysosome,	Complete proteome,Glycoprotein,Glycosidase,Hydrolase,Lysosome,Polymorphism,Proteomics identification,Reference proteome,Signal,
											1	1				MBD2	methyl-CpG binding domain protein 2(MBD2)	Homo sapiens	Bladder Cancer,Breast Cancer,breast cancer ,chronic obstructive pulmonary disease,diabetic nephropathy,esophageal adenocarcinoma,Lung Cancer,lung cancer ,Lymphoma, Follicular|Lymphoma, Large B-Cell, Diffuse,	GO:0000122~negative regulation of transcription from RNA polymerase II promoter,GO:0000183~chromatin silencing at rDNA,GO:0006346~methylation-dependent chromatin silencing,GO:0006351~transcription, DNA-templated,GO:0007507~heart development,GO:0007568~aging,GO:0009612~response to mechanical stimulus,GO:0030177~positive regulation of Wnt signaling pathway,GO:0031667~response to nutrient levels,GO:…	GO:0000118~histone deacetylase complex,GO:0000790~nuclear chromatin,GO:0000792~heterochromatin,GO:0005634~nucleus,GO:0005654~nucleoplasm,GO:0005737~cytoplasm,GO:0043234~protein complex,	GO:0000978~RNA polymerase II core promoter proximal region sequence-specific DNA binding,GO:0000980~RNA polymerase II distal enhancer sequence-specific DNA binding,GO:0003677~DNA binding,GO:0003682~chromatin binding,GO:0003696~satellite DNA binding,GO:0003729~mRNA binding,GO:0005515~protein binding,GO:0008327~methyl-CpG binding,GO:0019904~protein domain specific binding,GO:0031492~nucleosomal DNA…		3D-structure,Alternative splicing,Complete proteome,DNA-binding,Nucleus,Phosphoprotein,Proteomics identification,Reference proteome,Transcription,Transcription regulation,
									1							MBTPS1	membrane bound transcription factor peptidase, site 1(MBTPS1)	Homo sapiens	plasma HDL cholesterol (HDL-C) levels,Type 2 Diabetes| edema | rosiglitazone,	GO:0006508~proteolysis,GO:0007040~lysosome organization,GO:0008203~cholesterol metabolic process,GO:0031293~membrane protein intracellular domain proteolysis,GO:0034976~response to endoplasmic reticulum stress,GO:0036500~ATF6-mediated unfolded protein response,GO:0042990~regulation of transcription factor import into nucleus,	GO:0000139~Golgi membrane,GO:0005788~endoplasmic reticulum lumen,GO:0005789~endoplasmic reticulum membrane,GO:0005795~Golgi stack,GO:0016021~integral component of membrane,	GO:0004252~serine-type endopeptidase activity,	hsa04141:Protein processing in endoplasmic reticulum,	Autocatalytic cleavage,Calcium,Cholesterol metabolism,Complete proteome,Direct protein sequencing,Endoplasmic reticulum,Glycoprotein,Golgi apparatus,Hydrolase,Lipid metabolism,Membrane,Phosphoprotein,Polymorphism,Protease,Proteomics identification,Reference proteome,Serine protease,Signal,Steroid metabolism,Sterol metabolism,Transmembrane,Transmembrane helix,Zymogen,
																MCU	mitochondrial calcium uniporter(MCU)	Homo sapiens	Acquired Immunodeficiency Syndrome|Disease Progression,	GO:0006851~mitochondrial calcium ion transport,GO:0019722~calcium-mediated signaling,GO:0032024~positive regulation of insulin secretion,GO:0035786~protein complex oligomerization,GO:0036444~calcium ion transmembrane import into mitochondrion,GO:0042593~glucose homeostasis,GO:0051561~positive regulation of mitochondrial calcium ion concentration,	GO:0005739~mitochondrion,GO:0005743~mitochondrial inner membrane,GO:0016021~integral component of membrane,GO:0031305~integral component of mitochondrial inner membrane,GO:0034704~calcium channel complex,GO:1990246~uniplex complex,	GO:0005262~calcium channel activity,GO:0005515~protein binding,GO:0015292~uniporter activity,GO:0042802~identical protein binding,		3D-structure,Acetylation,Alternative splicing,Calcium,Calcium channel,Calcium transport,Coiled coil,Complete proteome,Ion channel,Ion transport,Membrane,Mitochondrion,Mitochondrion inner membrane,Phosphoprotein,Proteomics identification,Reference proteome,Signal,Transit peptide,Transmembrane,Transmembrane helix,Transport,
																MED7	mediator complex subunit 7(MED7)	Homo sapiens	HIV Infections|[X]Human immunodeficiency virus disease,	GO:0006357~regulation of transcription from RNA polymerase II promoter,GO:0006367~transcription initiation from RNA polymerase II promoter,GO:0016567~protein ubiquitination,GO:0019827~stem cell population maintenance,	GO:0000151~ubiquitin ligase complex,GO:0005654~nucleoplasm,GO:0005667~transcription factor complex,GO:0016592~mediator complex,	GO:0001104~RNA polymerase II transcription cofactor activity,GO:0003713~transcription coactivator activity,GO:0005515~protein binding,GO:0061630~ubiquitin protein ligase activity,		Activator,Complete proteome,Direct protein sequencing,Isopeptide bond,Nucleus,Phosphoprotein,Proteomics identification,Reference proteome,Transcription,Transcription regulation,Ubl conjugation,
																METAP1	methionyl aminopeptidase 1(METAP1)	Homo sapiens	hearing loss,Tobacco Use Disorder,Triglycerides,	GO:0006417~regulation of translation,GO:0006508~proteolysis,GO:0018206~peptidyl-methionine modification,GO:0022400~regulation of rhodopsin mediated signaling pathway,GO:0031365~N-terminal protein amino acid modification,GO:0070084~protein initiator methionine removal,GO:0070527~platelet aggregation,	GO:0005634~nucleus,GO:0005737~cytoplasm,GO:0005829~cytosol,GO:0022626~cytosolic ribosome,	GO:0004177~aminopeptidase activity,GO:0008235~metalloexopeptidase activity,GO:0046872~metal ion binding,GO:0070006~metalloaminopeptidase activity,		3D-structure,Acetylation,Aminopeptidase,Complete proteome,Cytoplasm,Hydrolase,Metal-binding,Protease,Proteomics identification,Reference proteome,
																METTL22	methyltransferase like 22(METTL22)	Homo sapiens	Albumins,	GO:0032259~methylation,	GO:0005634~nucleus,GO:0005737~cytoplasm,GO:0005794~Golgi apparatus,GO:0005886~plasma membrane,GO:0043231~intracellular membrane-bounded organelle,	GO:0008168~methyltransferase activity,		Alternative splicing,Complete proteome,Methyltransferase,Nucleus,Phosphoprotein,Polymorphism,Proteomics identification,Reference proteome,S-adenosyl-L-methionine,Transferase,
																MICU1	mitochondrial calcium uptake 1(MICU1)	Homo sapiens	Acquired Immunodeficiency Syndrome|Disease Progression,Alzheimer's disease ,null,	GO:0006851~mitochondrial calcium ion transport,GO:0006952~defense response,GO:0036444~calcium ion transmembrane import into mitochondrion,GO:0051260~protein homooligomerization,GO:0051560~mitochondrial calcium ion homeostasis,GO:0051561~positive regulation of mitochondrial calcium ion concentration,GO:0070509~calcium ion import,	GO:0005622~intracellular,GO:0005739~mitochondrion,GO:0005743~mitochondrial inner membrane,GO:0005758~mitochondrial intermembrane space,GO:0032592~integral component of mitochondrial membrane,GO:0034704~calcium channel complex,GO:1990246~uniplex complex,	GO:0005509~calcium ion binding,GO:0005515~protein binding,GO:0042802~identical protein binding,GO:0046982~protein heterodimerization activity,		3D-structure,Allergen,Alternative splicing,Calcium,Calcium transport,Complete proteome,Disulfide bond,Ion transport,Membrane,Metal-binding,Mitochondrion,Mitochondrion inner membrane,Proteomics identification,Reference proteome,Repeat,Transit peptide,Transmembrane,Transmembrane helix,Transport,
									1							MLYCD	malonyl-CoA decarboxylase(MLYCD)	Homo sapiens	Acquired Immunodeficiency Syndrome|Disease Progression,Alzheimer's disease ,plasma HDL cholesterol (HDL-C) levels,	GO:0002931~response to ischemia,GO:0006085~acetyl-CoA biosynthetic process,GO:0006633~fatty acid biosynthetic process,GO:0006637~acyl-CoA metabolic process,GO:0010906~regulation of glucose metabolic process,GO:0046321~positive regulation of fatty acid oxidation,GO:2001294~malonyl-CoA catabolic process,	GO:0005737~cytoplasm,GO:0005739~mitochondrion,GO:0005759~mitochondrial matrix,GO:0005777~peroxisome,GO:0005782~peroxisomal matrix,	GO:0005102~receptor binding,GO:0050080~malonyl-CoA decarboxylase activity,	hsa00410:beta-Alanine metabolism,hsa00640:Propanoate metabolism,hsa01100:Metabolic pathways,hsa04146:Peroxisome,hsa04152:AMPK signaling pathway,	3D-structure,Acetylation,Alternative initiation,Alternative splicing,Complete proteome,Cytoplasm,Decarboxylase,Disulfide bond,Fatty acid biosynthesis,Fatty acid metabolism,Lipid biosynthesis,Lipid metabolism,Lyase,Mitochondrion,Peroxisome,Reference proteome,Transit peptide,
																MOB3B	MOB kinase activator 3B(MOB3B)	Homo sapiens	Amyotrophic Lateral Sclerosis,Arthritis, Rheumatoid|Rheumatoid Arthritis,Celiac Disease|,Tobacco Use Disorder,			GO:0005515~protein binding,GO:0046872~metal ion binding,		Complete proteome,Metal-binding,Reference proteome,Zinc,
			1													MPHOSPH6	M-phase phosphoprotein 6(MPHOSPH6)	Homo sapiens	Adiponectin,Alzheimer Disease,Benzodiazepines,Body Mass Index,Bone Density,Creatinine,fibrin fragment D,HIV Infections|[X]Human immunodeficiency virus disease,hypertension,Lipoproteins, VLDL,Magnesium,Psychomotor Performance,Tobacco Use Disorder,	GO:0000460~maturation of 5.8S rRNA,GO:0006364~rRNA processing,	GO:0000176~nuclear exosome (RNase complex),GO:0000178~exosome (RNase complex),GO:0005634~nucleus,GO:0005654~nucleoplasm,GO:0005730~nucleolus,GO:0005737~cytoplasm,	GO:0003723~RNA binding,GO:0005515~protein binding,	hsa03018:RNA degradation,	Complete proteome,Cytoplasm,Isopeptide bond,Nucleus,Phosphoprotein,Polymorphism,Proteomics identification,Reference proteome,RNA-binding,rRNA processing,Ubl conjugation,
											1					MREG	melanoregulin(MREG)	Homo sapiens	Albuminuria,Alcoholism,chronic obstructive pulmonary disease,	GO:0030318~melanocyte differentiation,GO:0032402~melanosome transport,	GO:0016324~apical plasma membrane,GO:0042470~melanosome,GO:0043234~protein complex,			Alternative splicing,Cell membrane,Complete proteome,Membrane,Phosphoprotein,Polymorphism,Proteomics identification,Reference proteome,
																MRPL22	mitochondrial ribosomal protein L22(MRPL22)	Homo sapiens	Acquired Immunodeficiency Syndrome|Disease Progression,Tobacco Use Disorder,	GO:0006412~translation,GO:0070125~mitochondrial translational elongation,GO:0070126~mitochondrial translational termination,	GO:0005739~mitochondrion,GO:0005743~mitochondrial inner membrane,GO:0005762~mitochondrial large ribosomal subunit,GO:0015934~large ribosomal subunit,	GO:0003735~structural constituent of ribosome,GO:0044822~poly(A) RNA binding,	hsa03010:Ribosome,	3D-structure,Alternative splicing,Complete proteome,Mitochondrion,Polymorphism,Proteomics identification,Reference proteome,Ribonucleoprotein,Ribosomal protein,Transit peptide,
																MRPS16	mitochondrial ribosomal protein S16(MRPS16)	Homo sapiens	Acquired Immunodeficiency Syndrome|Disease Progression,Alzheimer's disease ,	GO:0006412~translation,GO:0032543~mitochondrial translation,GO:0070125~mitochondrial translational elongation,GO:0070126~mitochondrial translational termination,	GO:0005737~cytoplasm,GO:0005739~mitochondrion,GO:0005743~mitochondrial inner membrane,GO:0005763~mitochondrial small ribosomal subunit,GO:0005840~ribosome,	GO:0003735~structural constituent of ribosome,GO:0005515~protein binding,	hsa03010:Ribosome,	3D-structure,Alternative splicing,Complete proteome,Mitochondrion,Phosphoprotein,Polymorphism,Proteomics identification,Reference proteome,Ribonucleoprotein,Ribosomal protein,Transit peptide,
																MSS51	MSS51 mitochondrial translational activator(MSS51)	Homo sapiens	Alzheimer's disease ,	GO:0035176~social behavior,		GO:0046872~metal ion binding,		Alternative splicing,Complete proteome,Metal-binding,Polymorphism,Reference proteome,Zinc,Zinc-finger,
																MTHFSD	methenyltetrahydrofolate synthetase domain containing(MTHFSD)	Homo sapiens	smoking cessation,Type 2 Diabetes| edema | rosiglitazone,	GO:0008298~intracellular mRNA localization,	GO:0005737~cytoplasm,	GO:0000166~nucleotide binding,GO:0003676~nucleic acid binding,GO:0044822~poly(A) RNA binding,		3D-structure,Alternative splicing,Complete proteome,Polymorphism,Proteomics identification,Reference proteome,RNA-binding,
			1						1							MTTP	microsomal triglyceride transfer protein(MTTP)	Homo sapiens	alcohol,ApoB-48,atherosclerosis, coronary; lipoprotein; lipids,Atherosclerosis|Cardiovascular Diseases,blood pressure, arterial,blood pressure, arterial diabetes, type 2 glucose insulin,BMI- Edema rosiglitazone or pioglitazone,body mass; cholesterol, LDL; cholesterol, total; insulin; apoB,body mass; triglycerides; cholesterol, total; blood pressure; leptin; apoA1; apoA2; fasting blood sugar; fast…	GO:0006497~protein lipidation,GO:0006629~lipid metabolic process,GO:0006641~triglyceride metabolic process,GO:0007623~circadian rhythm,GO:0015914~phospholipid transport,GO:0034197~triglyceride transport,GO:0034377~plasma lipoprotein particle assembly,GO:0042158~lipoprotein biosynthetic process,GO:0042632~cholesterol homeostasis,GO:0042953~lipoprotein transport,GO:0051592~response to calcium ion,	GO:0005783~endoplasmic reticulum,GO:0005788~endoplasmic reticulum lumen,GO:0005791~rough endoplasmic reticulum,GO:0005794~Golgi apparatus,GO:0016323~basolateral plasma membrane,GO:0031526~brush border membrane,GO:0031528~microvillus membrane,GO:0031988~membrane-bounded vesicle,GO:0043235~receptor complex,	GO:0005319~lipid transporter activity,GO:0005515~protein binding,GO:0005548~phospholipid transporter activity,GO:0008289~lipid binding,GO:0046982~protein heterodimerization activity,	hsa04975:Fat digestion and absorption,	Alternative splicing,Complete proteome,Disease mutation,Disulfide bond,Endoplasmic reticulum,Lipid-binding,Polymorphism,Proteomics identification,Reference proteome,Signal,Transport,
									1							MUSK	muscle associated receptor tyrosine kinase(MUSK)	Homo sapiens	Breath Tests,Cholesterol, LDL,Chronic renal failure|Kidney Failure, Chronic,Myocardial Infarction,Triglycerides,	GO:0001934~positive regulation of protein phosphorylation,GO:0007169~transmembrane receptor protein tyrosine kinase signaling pathway,GO:0007275~multicellular organism development,GO:0007528~neuromuscular junction development,GO:0007613~memory,GO:0008582~regulation of synaptic growth at neuromuscular junction,GO:0010628~positive regulation of gene expression,GO:0018108~peptidyl-tyrosine phosphory…	GO:0005887~integral component of plasma membrane,GO:0016021~integral component of membrane,GO:0030054~cell junction,GO:0031594~neuromuscular junction,GO:0043235~receptor complex,GO:0045211~postsynaptic membrane,	GO:0004713~protein tyrosine kinase activity,GO:0004714~transmembrane receptor protein tyrosine kinase activity,GO:0005515~protein binding,GO:0005524~ATP binding,GO:0046872~metal ion binding,		Alternative splicing,ATP-binding,Cell junction,Cell membrane,Complete proteome,Congenital myasthenic syndrome,Developmental protein,Differentiation,Disease mutation,Disulfide bond,Glycoprotein,Immunoglobulin domain,Kinase,Magnesium,Membrane,Metal-binding,Muscle protein,Nucleotide-binding,Phosphoprotein,Polymorphism,Postsynaptic cell membrane,Receptor,Reference proteome,Repeat,Signal,Synapse,Trans…
									1							MVD	mevalonate diphosphate decarboxylase(MVD)	Homo sapiens	plasma HDL cholesterol (HDL-C) levels,Type 2 Diabetes| edema | rosiglitazone,	GO:0006489~dolichyl diphosphate biosynthetic process,GO:0006695~cholesterol biosynthetic process,GO:0008284~positive regulation of cell proliferation,GO:0008299~isoprenoid biosynthetic process,GO:0019287~isopentenyl diphosphate biosynthetic process, mevalonate pathway,	GO:0005777~peroxisome,GO:0005829~cytosol,	GO:0004163~diphosphomevalonate decarboxylase activity,GO:0005524~ATP binding,GO:0016831~carboxy-lyase activity,GO:0030544~Hsp70 protein binding,GO:0042803~protein homodimerization activity,	hsa00900:Terpenoid backbone biosynthesis,hsa01100:Metabolic pathways,hsa01130:Biosynthesis of antibiotics,	3D-structure,Acetylation,ATP-binding,Cholesterol biosynthesis,Cholesterol metabolism,Complete proteome,Disease mutation,Lipid biosynthesis,Lipid metabolism,Lyase,Nucleotide-binding,Phosphoprotein,Polymorphism,Proteomics identification,Reference proteome,Steroid biosynthesis,Steroid metabolism,Sterol biosynthesis,Sterol metabolism,
														1		MYOZ1	myozenin 1(MYOZ1)	Homo sapiens	Muscular Dystrophies, Limb-Girdle,	GO:0030239~myofibril assembly,	GO:0005634~nucleus,GO:0015629~actin cytoskeleton,GO:0030018~Z disc,GO:0031143~pseudopodium,	GO:0003779~actin binding,GO:0005515~protein binding,GO:0031433~telethonin binding,GO:0051373~FATZ binding,		Cell projection,Complete proteome,Nucleus,Phosphoprotein,Reference proteome,
																MYT1L	myelin transcription factor 1 like(MYT1L)	Homo sapiens	ADHD | attention-deficit hyperactivity disorder,Depression,Schizophrenia,Tobacco Use Disorder,	GO:0006351~transcription, DNA-templated,GO:0006355~regulation of transcription, DNA-templated,GO:0007399~nervous system development,GO:0030154~cell differentiation,	GO:0005634~nucleus,	GO:0003677~DNA binding,GO:0003700~transcription factor activity, sequence-specific DNA binding,GO:0008270~zinc ion binding,		Alternative splicing,Autism spectrum disorder,Coiled coil,Complete proteome,Developmental protein,Differentiation,DNA-binding,Mental retardation,Metal-binding,Neurogenesis,Nucleus,Phosphoprotein,Proteomics identification,Reference proteome,Repeat,Transcription,Transcription regulation,Zinc,Zinc-finger,
																NECAB2	N-terminal EF-hand calcium binding protein 2(NECAB2)	Homo sapiens	Tobacco Use Disorder,		GO:0005737~cytoplasm,	GO:0005509~calcium ion binding,GO:0005515~protein binding,GO:0042802~identical protein binding,		Calcium,Coiled coil,Complete proteome,Cytoplasm,Metal-binding,Methylation,Polymorphism,Proteomics identification,Reference proteome,Repeat,
	1						1		1		1	1		2		NFKB1	nuclear factor kappa B subunit 1(NFKB1)	Homo sapiens	Abortion, Spontaneous,adenocarcinoma ,Alcoholism,Alcoholism|Liver Cirrhosis, Alcoholic,Alzheimer's disease ,ankylosing spondylitis,Arthritis, Psoriatic,Arthritis, Rheumatoid|,Arthritis, Rheumatoid|Rheumatoid Arthritis|Anti-TNF Response,atherosclerosis,Behcet Syndrome|,benzene haematotoxicity,Birth Weight|Leukemia|Leukemia, Myeloid, Acute|Precursor Cell Lymphoblastic Leukemia-Lymphoma,Bladder Canc…	GO:0000122~negative regulation of transcription from RNA polymerase II promoter,GO:0002223~stimulatory C-type lectin receptor signaling pathway,GO:0006357~regulation of transcription from RNA polymerase II promoter,GO:0006366~transcription from RNA polymerase II promoter,GO:0006915~apoptotic process,GO:0006954~inflammatory response,GO:0007165~signal transduction,GO:0007249~I-kappaB kinase/NF-kapp…	GO:0005634~nucleus,GO:0005654~nucleoplasm,GO:0005737~cytoplasm,GO:0005739~mitochondrion,GO:0005829~cytosol,GO:0033256~I-kappaB/NF-kappaB complex,	GO:0000975~regulatory region DNA binding,GO:0000976~transcription regulatory region sequence-specific DNA binding,GO:0000977~RNA polymerase II regulatory region sequence-specific DNA binding,GO:0000980~RNA polymerase II distal enhancer sequence-specific DNA binding,GO:0001205~transcriptional activator activity, RNA polymerase II distal enhancer sequence-specific binding,GO:0001227~transcriptional…	hsa04010:MAPK signaling pathway,hsa04014:Ras signaling pathway,hsa04024:cAMP signaling pathway,hsa04062:Chemokine signaling pathway,hsa04064:NF-kappa B signaling pathway,hsa04066:HIF-1 signaling pathway,hsa04071:Sphingolipid signaling pathway,hsa04151:PI3K-Akt signaling pathway,hsa04210:Apoptosis,hsa04380:Osteoclast differentiation,hsa04620:Toll-like receptor signaling pathway,hsa04621:NOD-like r…	3D-structure,Acetylation,Activator,Alternative splicing,ANK repeat,Apoptosis,Complete proteome,Cytoplasm,Direct protein sequencing,DNA-binding,Hydroxylation,Lipoprotein,Nucleus,Phosphoprotein,Polymorphism,Proteomics identification,Reference proteome,Repeat,S-nitrosylation,Transcription,Transcription regulation,Ubl conjugation,
																NFX1	nuclear transcription factor, X-box binding 1(NFX1)	Homo sapiens		GO:0000122~negative regulation of transcription from RNA polymerase II promoter,GO:0006366~transcription from RNA polymerase II promoter,GO:0006954~inflammatory response,GO:0016032~viral process,GO:0045347~negative regulation of MHC class II biosynthetic process,	GO:0005634~nucleus,GO:0005730~nucleolus,GO:0005737~cytoplasm,GO:0005886~plasma membrane,	GO:0000977~RNA polymerase II regulatory region sequence-specific DNA binding,GO:0001078~transcriptional repressor activity, RNA polymerase II core promoter proximal region sequence-specific binding,GO:0003700~transcription factor activity, sequence-specific DNA binding,GO:0008270~zinc ion binding,GO:0016874~ligase activity,GO:0044822~poly(A) RNA binding,		Activator,Alternative splicing,Complete proteome,DNA-binding,Host-virus interaction,Ligase,Metal-binding,Nucleus,Phosphoprotein,Polymorphism,Reference proteome,Repeat,Repressor,Transcription,Transcription regulation,Ubl conjugation,Ubl conjugation pathway,Zinc,Zinc-finger,
							1									NIPAL4	NIPA like domain containing 4(NIPAL4)	Homo sapiens	Birth Weight|Leukemia|Leukemia, Myeloid, Acute|Precursor Cell Lymphoblastic Leukemia-Lymphoma,Heart Failure,Meningeal Neoplasms|meningioma,	GO:0015693~magnesium ion transport,GO:1903830~magnesium ion transmembrane transport,	GO:0005654~nucleoplasm,GO:0005737~cytoplasm,GO:0016020~membrane,GO:0016021~integral component of membrane,	GO:0015095~magnesium ion transmembrane transporter activity,		Alternative splicing,Complete proteome,Disease mutation,Glycoprotein,Ichthyosis,Ion transport,Magnesium,Membrane,Receptor,Reference proteome,Transmembrane,Transmembrane helix,Transport,
																NOL6	nucleolar protein 6(NOL6)	Homo sapiens	Myocardial Infarction,	GO:0006364~rRNA processing,GO:0006409~tRNA export from nucleus,	GO:0000794~condensed nuclear chromosome,GO:0005634~nucleus,GO:0005654~nucleoplasm,GO:0005730~nucleolus,GO:0005739~mitochondrion,GO:0032040~small-subunit processome,GO:0032545~CURI complex,GO:0034456~UTP-C complex,	GO:0044822~poly(A) RNA binding,	hsa03008:Ribosome biogenesis in eukaryotes,	Alternative splicing,Chromosome,Coiled coil,Complete proteome,Nucleus,Phosphoprotein,Polymorphism,Proteomics identification,Reference proteome,RNA-binding,
											1	1		1		NUBP1	nucleotide binding protein 1(NUBP1)	Homo sapiens	chronic obstructive pulmonary disease,Lung Cancer,lung cancer ,	GO:0006879~cellular iron ion homeostasis,GO:0010826~negative regulation of centrosome duplication,GO:0016049~cell growth,GO:0016226~iron-sulfur cluster assembly,GO:0030030~cell projection organization,GO:0051642~centrosome localization,GO:0072697~protein localization to cell cortex,	GO:0005634~nucleus,GO:0005737~cytoplasm,GO:0005814~centriole,GO:0005829~cytosol,GO:0005886~plasma membrane,GO:0005929~cilium,GO:0070062~extracellular exosome,	GO:0000166~nucleotide binding,GO:0005515~protein binding,GO:0005524~ATP binding,GO:0046872~metal ion binding,GO:0051536~iron-sulfur cluster binding,GO:0051539~4 iron, 4 sulfur cluster binding,		4Fe-4S,Acetylation,Alternative splicing,ATP-binding,Cell projection,Cilium,Cilium biogenesis/degradation,Complete proteome,Cytoplasm,Cytoskeleton,Iron,Iron-sulfur,Metal-binding,Nucleotide-binding,Nucleus,Phosphoprotein,Polymorphism,Proteomics identification,Reference proteome,
																NUDT13	nudix hydrolase 13(NUDT13)	Homo sapiens	Acquired Immunodeficiency Syndrome|Disease Progression,Alzheimer's disease ,	GO:0015949~nucleobase-containing small molecule interconversion,	GO:0005759~mitochondrial matrix,	GO:0016462~pyrophosphatase activity,GO:0016787~hydrolase activity,GO:0046872~metal ion binding,		Alternative splicing,Complete proteome,Hydrolase,Polymorphism,Proteomics identification,Reference proteome,
																OIT3	oncoprotein induced transcript 3(OIT3)	Homo sapiens		GO:1903118~urate homeostasis,	GO:0005635~nuclear envelope,	GO:0005509~calcium ion binding,GO:0005515~protein binding,		Alternative splicing,Calcium,Complete proteome,Disulfide bond,EGF-like domain,Glycoprotein,Nucleus,Polymorphism,Reference proteome,Signal,
																OR2K2	olfactory receptor family 2 subfamily K member 2(OR2K2)	Homo sapiens		GO:0007186~G-protein coupled receptor signaling pathway,GO:0007608~sensory perception of smell,GO:0050911~detection of chemical stimulus involved in sensory perception of smell,	GO:0005886~plasma membrane,GO:0016021~integral component of membrane,	GO:0004930~G-protein coupled receptor activity,GO:0004984~olfactory receptor activity,	hsa04740:Olfactory transduction,	Cell membrane,Complete proteome,Disulfide bond,G-protein coupled receptor,Glycoprotein,Membrane,Olfaction,Receptor,Reference proteome,Sensory transduction,Transducer,Transmembrane,Transmembrane helix,
																OR7A10	olfactory receptor family 7 subfamily A member 10(OR7A10)	Homo sapiens		GO:0007186~G-protein coupled receptor signaling pathway,GO:0050911~detection of chemical stimulus involved in sensory perception of smell,	GO:0005886~plasma membrane,GO:0016021~integral component of membrane,	GO:0004930~G-protein coupled receptor activity,GO:0004984~olfactory receptor activity,	hsa04740:Olfactory transduction,	Cell membrane,Complete proteome,Disulfide bond,G-protein coupled receptor,Glycoprotein,Membrane,Olfaction,Polymorphism,Receptor,Reference proteome,Sensory transduction,Transducer,Transmembrane,Transmembrane helix,
																OR7A17	olfactory receptor family 7 subfamily A member 17(OR7A17)	Homo sapiens		GO:0007186~G-protein coupled receptor signaling pathway,GO:0050911~detection of chemical stimulus involved in sensory perception of smell,	GO:0005886~plasma membrane,GO:0016021~integral component of membrane,	GO:0004930~G-protein coupled receptor activity,GO:0004984~olfactory receptor activity,	hsa04740:Olfactory transduction,	Cell membrane,Complete proteome,Disulfide bond,G-protein coupled receptor,Glycoprotein,Membrane,Olfaction,Polymorphism,Receptor,Reference proteome,Sensory transduction,Transducer,Transmembrane,Transmembrane helix,
																OR7A5	olfactory receptor family 7 subfamily A member 5(OR7A5)	Homo sapiens		GO:0007186~G-protein coupled receptor signaling pathway,GO:0007608~sensory perception of smell,GO:0050911~detection of chemical stimulus involved in sensory perception of smell,	GO:0005886~plasma membrane,GO:0016021~integral component of membrane,	GO:0004930~G-protein coupled receptor activity,GO:0004984~olfactory receptor activity,	hsa04740:Olfactory transduction,	Cell membrane,Complete proteome,Disulfide bond,G-protein coupled receptor,Glycoprotein,Membrane,Olfaction,Receptor,Reference proteome,Sensory transduction,Transducer,Transmembrane,Transmembrane helix,
																ORM1	orosomucoid 1(ORM1)	Homo sapiens	Body Weight|Gastrointestinal Stromal Tumors,Leukemia, Myelogenous, Chronic, BCR-ABL Positive,Leukemia, Myelogenous, Chronic, BCR-ABL Positive|Neovascularization, Pathologic,major depressive disorder,thrombosis,warfarin response,warfarin sensitivity,	GO:0002576~platelet degranulation,GO:0002682~regulation of immune system process,GO:0006953~acute-phase response,GO:0006954~inflammatory response,GO:0032715~negative regulation of interleukin-6 production,GO:0032720~negative regulation of tumor necrosis factor production,	GO:0005576~extracellular region,GO:0005615~extracellular space,GO:0031093~platelet alpha granule lumen,GO:0070062~extracellular exosome,GO:0072562~blood microparticle,	GO:0005515~protein binding,		3D-structure,Acute phase,Complete proteome,Direct protein sequencing,Disulfide bond,Glycoprotein,Polymorphism,Pyrrolidone carboxylic acid,Reference proteome,Secreted,Signal,Transport,
																ORM2	orosomucoid 2(ORM2)	Homo sapiens	Leukemia, Myelogenous, Chronic, BCR-ABL Positive,warfarin response,warfarin sensitivity,	GO:0002576~platelet degranulation,GO:0002682~regulation of immune system process,GO:0006953~acute-phase response,	GO:0005576~extracellular region,GO:0005615~extracellular space,GO:0031093~platelet alpha granule lumen,GO:0070062~extracellular exosome,GO:0072562~blood microparticle,			3D-structure,Acute phase,Complete proteome,Disulfide bond,Glycoprotein,Polymorphism,Pyrrolidone carboxylic acid,Reference proteome,Secreted,Signal,Transport,
1	1		1													OSGIN1	oxidative stress induced growth inhibitor 1(OSGIN1)	Homo sapiens	Apoplexy|Cerebral Hemorrhage|Cerebral Hemorrhages|Intracranial Hemorrhages|Stroke|Subarachnoid Hemorrhage,hypertension,	GO:0007275~multicellular organism development,GO:0030154~cell differentiation,GO:0030308~negative regulation of cell growth,GO:0043065~positive regulation of apoptotic process,GO:0055114~oxidation-reduction process,		GO:0005515~protein binding,GO:0008083~growth factor activity,GO:0016491~oxidoreductase activity,		Alternative splicing,Complete proteome,Developmental protein,Differentiation,Growth regulation,Phosphoprotein,Polymorphism,Reference proteome,
														1		P4HA1	prolyl 4-hydroxylase subunit alpha 1(P4HA1)	Homo sapiens	Alzheimer's disease ,Tobacco Use Disorder,	GO:0018401~peptidyl-proline hydroxylation to 4-hydroxy-L-proline,GO:0030199~collagen fibril organization,GO:0055114~oxidation-reduction process,	GO:0005581~collagen trimer,GO:0005739~mitochondrion,GO:0005783~endoplasmic reticulum,GO:0005788~endoplasmic reticulum lumen,GO:0016020~membrane,GO:0016222~procollagen-proline 4-dioxygenase complex,GO:0043231~intracellular membrane-bounded organelle,	GO:0004656~procollagen-proline 4-dioxygenase activity,GO:0005506~iron ion binding,GO:0005515~protein binding,GO:0016702~oxidoreductase activity, acting on single donors with incorporation of molecular oxygen, incorporation of two atoms of oxygen,GO:0031418~L-ascorbic acid binding,	hsa00330:Arginine and proline metabolism,hsa01100:Metabolic pathways,	3D-structure,Alternative splicing,Collagen,Complete proteome,Dioxygenase,Endoplasmic reticulum,Glycoprotein,Iron,Metal-binding,Oxidoreductase,Reference proteome,Signal,TPR repeat,Vitamin C,
																PABPN1L	poly(A) binding protein nuclear 1 like, cytoplasmic(PABPN1L)	Homo sapiens			GO:0005737~cytoplasm,	GO:0000166~nucleotide binding,GO:0003676~nucleic acid binding,GO:0003723~RNA binding,	hsa03015:mRNA surveillance pathway,hsa05164:Influenza A,	Alternative splicing,Complete proteome,Cytoplasm,Reference proteome,RNA-binding,
														2		PALM2-AKAP2	PALM2-AKAP2 readthrough(PALM2-AKAP2)	Homo sapiens	height,Tobacco Use Disorder,	GO:0007015~actin filament organization,GO:0007178~transmembrane receptor protein serine/threonine kinase signaling pathway,GO:0008104~protein localization,GO:0008360~regulation of cell shape,	GO:0016020~membrane,			Alternative splicing,Coiled coil,Complete proteome,Isopeptide bond,Phosphoprotein,Polymorphism,Proteomics identification,Reference proteome,Ubl conjugation,
		1														PCP4	Purkinje cell protein 4(PCP4)	Homo sapiens	Erythrocyte Count,Iron,Lipoproteins,Tobacco Use Disorder,Waist Circumference,	GO:0007417~central nervous system development,	GO:0005634~nucleus,GO:0005829~cytosol,	GO:0005515~protein binding,GO:0005516~calmodulin binding,		Calmodulin-binding,Complete proteome,Reference proteome,
										1						PDHA2	pyruvate dehydrogenase (lipoamide) alpha 2(PDHA2)	Homo sapiens	Acquired Immunodeficiency Syndrome|Disease Progression,CD40 Ligand,Fibrinogen,Platelet Count,Schizophrenia,	GO:0006006~glucose metabolic process,GO:0006086~acetyl-CoA biosynthetic process from pyruvate,GO:0006090~pyruvate metabolic process,GO:0006099~tricarboxylic acid cycle,	GO:0005634~nucleus,GO:0005739~mitochondrion,GO:0005759~mitochondrial matrix,GO:0045254~pyruvate dehydrogenase complex,	GO:0004739~pyruvate dehydrogenase (acetyl-transferring) activity,GO:0034604~pyruvate dehydrogenase (NAD+) activity,	hsa00010:Glycolysis / Gluconeogenesis,hsa00020:Citrate cycle (TCA cycle),hsa00620:Pyruvate metabolism,hsa01100:Metabolic pathways,hsa01130:Biosynthesis of antibiotics,hsa01200:Carbon metabolism,hsa04066:HIF-1 signaling pathway,hsa04922:Glucagon signaling pathway,hsa05230:Central carbon metabolism in cancer,	Carbohydrate metabolism,Complete proteome,Glucose metabolism,Mitochondrion,Oxidoreductase,Phosphoprotein,Polymorphism,Pyruvate,Reference proteome,Thiamine pyrophosphate,Transit peptide,Tricarboxylic acid cycle,
											1					PECR	peroxisomal trans-2-enoyl-CoA reductase(PECR)	Homo sapiens	alcohol dependence,chronic obstructive pulmonary disease,	GO:0006633~fatty acid biosynthetic process,GO:0033306~phytol metabolic process,GO:0044255~cellular lipid metabolic process,GO:0055114~oxidation-reduction process,	GO:0005739~mitochondrion,GO:0005777~peroxisome,GO:0005778~peroxisomal membrane,GO:0043231~intracellular membrane-bounded organelle,	GO:0005102~receptor binding,GO:0008670~2,4-dienoyl-CoA reductase (NADPH) activity,GO:0019166~trans-2-enoyl-CoA reductase (NADPH) activity,	hsa01040:Biosynthesis of unsaturated fatty acids,hsa01212:Fatty acid metabolism,hsa04146:Peroxisome,	3D-structure,Alternative splicing,Complete proteome,Fatty acid biosynthesis,Fatty acid metabolism,Lipid biosynthesis,Lipid metabolism,NADP,Oxidoreductase,Peroxisome,Phosphoprotein,Polymorphism,Proteomics identification,Reference proteome,
1																PFKFB3	6-phosphofructo-2-kinase/fructose-2,6-biphosphatase 3(PFKFB3)	Homo sapiens	Alzheimer's disease ,Depressive Disorder, Major,Stroke,	GO:0006000~fructose metabolic process,GO:0006003~fructose 2,6-bisphosphate metabolic process,GO:0007420~brain development,GO:0016311~dephosphorylation,GO:0046835~carbohydrate phosphorylation,GO:0061621~canonical glycolysis,	GO:0005654~nucleoplasm,GO:0005829~cytosol,	GO:0003824~catalytic activity,GO:0003873~6-phosphofructo-2-kinase activity,GO:0004331~fructose-2,6-bisphosphate 2-phosphatase activity,GO:0005524~ATP binding,	hsa00051:Fructose and mannose metabolism,hsa04066:HIF-1 signaling pathway,hsa04152:AMPK signaling pathway,	3D-structure,Alternative splicing,ATP-binding,Complete proteome,Hydrolase,Kinase,Multifunctional enzyme,Nucleotide-binding,Phosphoprotein,Proteomics identification,Reference proteome,Transferase,
								1					1			PIEZO1	piezo type mechanosensitive ion channel component 1(PIEZO1)	Homo sapiens	Arteries,	GO:0006812~cation transport,GO:0033625~positive regulation of integrin activation,GO:0033634~positive regulation of cell-cell adhesion mediated by integrin,GO:0098655~cation transmembrane transport,	GO:0005783~endoplasmic reticulum,GO:0005789~endoplasmic reticulum membrane,GO:0005886~plasma membrane,GO:0016021~integral component of membrane,GO:0031258~lamellipodium membrane,GO:0033116~endoplasmic reticulum-Golgi intermediate compartment membrane,	GO:0005261~cation channel activity,GO:0008381~mechanically-gated ion channel activity,		Cell membrane,Cell projection,Coiled coil,Complete proteome,Direct protein sequencing,Disease mutation,Disulfide bond,Endoplasmic reticulum,Glycoprotein,Hereditary hemolytic anemia,Ion channel,Ion transport,Membrane,Phosphoprotein,Proteomics identification,Reference proteome,Transmembrane,Transmembrane helix,Transport,
																PLA2G12B	phospholipase A2 group XIIB(PLA2G12B)	Homo sapiens	hepatocellular carcinoma,	GO:0006644~phospholipid metabolic process,GO:0016042~lipid catabolic process,GO:0050482~arachidonic acid secretion,	GO:0005576~extracellular region,	GO:0004623~phospholipase A2 activity,GO:0005509~calcium ion binding,	hsa00564:Glycerophospholipid metabolism,hsa00565:Ether lipid metabolism,hsa00590:Arachidonic acid metabolism,hsa00591:Linoleic acid metabolism,hsa00592:alpha-Linolenic acid metabolism,hsa01100:Metabolic pathways,hsa04014:Ras signaling pathway,hsa04270:Vascular smooth muscle contraction,hsa04972:Pancreatic secretion,hsa04975:Fat digestion and absorption,	Alternative splicing,Calcium,Complete proteome,Direct protein sequencing,Metal-binding,Reference proteome,Secreted,Signal,
																PLAC9	placenta specific 9(PLAC9)	Homo sapiens	Receptors, Tumor Necrosis Factor,		GO:0005576~extracellular region,	GO:0005515~protein binding,		Complete proteome,Proteomics identification,Reference proteome,Secreted,Signal,
				1								1	1			PLAU	plasminogen activator, urokinase(PLAU)	Homo sapiens	Aging/ Telomere Length,Alzheimer's Disease,Alzheimer's disease ,Alzheimer's disease; Abeta load; Abeta42 concentration,asthma atopy,Bacteremia|Gram-Negative Bacterial Infections,Bladder Cancer,Bone Density,bone density; osteoporosis,bronchopulmonary dysplasia,Chorioamnionitis|Fetal Membranes, Premature Rupture|Infection of amniotic sac and membranes,Chorioamnionitis|Fetal Membranes, Premature Rup…	GO:0001666~response to hypoxia,GO:0006508~proteolysis,GO:0006935~chemotaxis,GO:0007165~signal transduction,GO:0007596~blood coagulation,GO:0010469~regulation of receptor activity,GO:0014909~smooth muscle cell migration,GO:0014910~regulation of smooth muscle cell migration,GO:0030335~positive regulation of cell migration,GO:0033628~regulation of cell adhesion mediated by integrin,GO:0042127~regula…	GO:0005576~extracellular region,GO:0005615~extracellular space,GO:0005886~plasma membrane,GO:0005925~focal adhesion,GO:0009986~cell surface,GO:0070062~extracellular exosome,	GO:0004252~serine-type endopeptidase activity,GO:0005515~protein binding,GO:0016301~kinase activity,	hsa04064:NF-kappa B signaling pathway,hsa04610:Complement and coagulation cascades,hsa05202:Transcriptional misregulation in cancer,hsa05205:Proteoglycans in cancer,hsa05206:MicroRNAs in cancer,	3D-structure,Alternative splicing,Blood coagulation,Complete proteome,Direct protein sequencing,Disulfide bond,EGF-like domain,Fibrinolysis,Glycoprotein,Hemostasis,Hydrolase,Kinase,Kringle,Pharmaceutical,Phosphoprotein,Plasminogen activation,Polymorphism,Protease,Proteomics identification,Reference proteome,Secreted,Serine protease,Signal,Transferase,Zymogen,
1								1								PLCG2	phospholipase C gamma 2(PLCG2)	Homo sapiens	Arteries,Bipolar Disorder,Breast Cancer,HIV,Hypertrophy, Left Ventricular,Myocardial Infarction,several psychiatric disorders,Stroke,Tobacco Use Disorder,	GO:0002092~positive regulation of receptor internalization,GO:0002223~stimulatory C-type lectin receptor signaling pathway,GO:0002316~follicular B cell differentiation,GO:0006629~lipid metabolic process,GO:0006661~phosphatidylinositol biosynthetic process,GO:0009395~phospholipid catabolic process,GO:0010468~regulation of gene expression,GO:0016042~lipid catabolic process,GO:0016055~Wnt signaling …	GO:0005622~intracellular,GO:0005829~cytosol,GO:0005886~plasma membrane,GO:0070062~extracellular exosome,	GO:0004435~phosphatidylinositol phospholipase C activity,GO:0004629~phospholipase C activity,GO:0004871~signal transducer activity,GO:0005515~protein binding,GO:0008081~phosphoric diester hydrolase activity,	hsa00562:Inositol phosphate metabolism,hsa01100:Metabolic pathways,hsa04012:ErbB signaling pathway,hsa04014:Ras signaling pathway,hsa04020:Calcium signaling pathway,hsa04064:NF-kappa B signaling pathway,hsa04066:HIF-1 signaling pathway,hsa04070:Phosphatidylinositol signaling system,hsa04370:VEGF signaling pathway,hsa04380:Osteoclast differentiation,hsa04611:Platelet activation,hsa04650:Natural ki…	3D-structure,Calcium,Complete proteome,Disease mutation,Hydrolase,Lipid degradation,Lipid metabolism,Phosphoprotein,Polymorphism,Proteomics identification,Reference proteome,Repeat,SH2 domain,SH3 domain,Transducer,
																PMM2	phosphomannomutase 2(PMM2)	Homo sapiens	longevity,	GO:0006013~mannose metabolic process,GO:0006486~protein glycosylation,GO:0006487~protein N-linked glycosylation,GO:0009298~GDP-mannose biosynthetic process,GO:0045047~protein targeting to ER,	GO:0005737~cytoplasm,GO:0005829~cytosol,GO:0043025~neuronal cell body,GO:0070062~extracellular exosome,	GO:0004615~phosphomannomutase activity,GO:0005515~protein binding,	hsa00051:Fructose and mannose metabolism,hsa00520:Amino sugar and nucleotide sugar metabolism,hsa01100:Metabolic pathways,	3D-structure,Acetylation,Alternative splicing,Complete proteome,Congenital disorder of glycosylation,Cytoplasm,Disease mutation,Isomerase,Polymorphism,Proteomics identification,Reference proteome,
												1				POLI	DNA polymerase iota(POLI)	Homo sapiens	Asthma,Bladder Cancer,Breast Cancer,Carcinoma, Squamous Cell|Papillomavirus Infections|Uterine Cervical Neoplasms,Chronic renal failure|Kidney Failure, Chronic,esophageal adenocarcinoma,Graft vs Host Disease,Hematologic Neoplasms,Leukemia, Lymphocytic, Chronic, B-Cell,Lung Cancer,lung cancer ,Neoplasms,prostate cancer,	GO:0006260~DNA replication,GO:0006281~DNA repair,GO:0019985~translesion synthesis,GO:0042276~error-prone translesion synthesis,	GO:0005622~intracellular,GO:0005634~nucleus,GO:0005654~nucleoplasm,GO:0043231~intracellular membrane-bounded organelle,	GO:0003684~damaged DNA binding,GO:0003887~DNA-directed DNA polymerase activity,GO:0005515~protein binding,GO:0046872~metal ion binding,	hsa03460:Fanconi anemia pathway,	3D-structure,Complete proteome,DNA damage,DNA repair,DNA replication,DNA synthesis,DNA-binding,DNA-directed DNA polymerase,Magnesium,Metal-binding,Mutator protein,Nucleotidyltransferase,Nucleus,Polymorphism,Proteomics identification,Reference proteome,Schiff base,Transferase,
																POLR3A	RNA polymerase III subunit A(POLR3A)	Homo sapiens	HIV Infections|[X]Human immunodeficiency virus disease,Tobacco Use Disorder,Type 2 Diabetes| edema | rosiglitazone,	GO:0006351~transcription, DNA-templated,GO:0006383~transcription from RNA polymerase III promoter,GO:0032481~positive regulation of type I interferon production,GO:0032728~positive regulation of interferon-beta production,GO:0045087~innate immune response,GO:0051607~defense response to virus,GO:1903146~regulation of mitophagy,GO:1903955~positive regulation of protein targeting to mitochondrion,	GO:0005654~nucleoplasm,GO:0005666~DNA-directed RNA polymerase III complex,GO:0005829~cytosol,GO:0016020~membrane,	GO:0001056~RNA polymerase III activity,GO:0003677~DNA binding,GO:0003682~chromatin binding,GO:0003899~DNA-directed RNA polymerase activity,GO:0046872~metal ion binding,	hsa00230:Purine metabolism,hsa00240:Pyrimidine metabolism,hsa01100:Metabolic pathways,hsa03020:RNA polymerase,hsa04623:Cytosolic DNA-sensing pathway,hsa05169:Epstein-Barr virus infection,	Acetylation,Antiviral defense,Complete proteome,Disease mutation,DNA-directed RNA polymerase,Immunity,Innate immunity,Leukodystrophy,Magnesium,Metal-binding,Nucleotidyltransferase,Nucleus,Polymorphism,Proteomics identification,Reference proteome,Transcription,Transferase,Zinc,
																PPIF	peptidylprolyl isomerase F(PPIF)	Homo sapiens	Acquired Immunodeficiency Syndrome|Disease Progression,Alzheimer's disease ,Body Height,Obesity|POF - Premature ovarian failure|POLYCYSTIC OVARIAN SYNDROME|Polycystic Ovary Syndrome|Primary Ovarian Insufficiency|Puberty, Delayed|Puberty, Precocious|Thrombophilia|Tobacco Use Disorder,Tobacco Use Disorder,	GO:0000413~protein peptidyl-prolyl isomerization,GO:0002931~response to ischemia,GO:0006457~protein folding,GO:0008637~apoptotic mitochondrial changes,GO:0010849~regulation of proton-transporting ATPase activity, rotational mechanism,GO:0010939~regulation of necrotic cell death,GO:0032780~negative regulation of ATPase activity,GO:0043066~negative regulation of apoptotic process,GO:0046902~regulat…	GO:0005743~mitochondrial inner membrane,GO:0005753~mitochondrial proton-transporting ATP synthase complex,GO:0005759~mitochondrial matrix,GO:0016020~membrane,	GO:0003755~peptidyl-prolyl cis-trans isomerase activity,GO:0005515~protein binding,GO:0016018~cyclosporin A binding,	hsa04020:Calcium signaling pathway,hsa04022:cGMP-PKG signaling pathway,hsa05012:Parkinson's disease,hsa05016:Huntington's disease,hsa05145:Toxoplasmosis,	3D-structure,Acetylation,Alternative splicing,Apoptosis,Complete proteome,Cyclosporin,Isomerase,Mitochondrion,Necrosis,Proteomics identification,Reference proteome,Rotamase,S-nitrosylation,Transit peptide,
									1				1		1	PPP3CA	protein phosphatase 3 catalytic subunit alpha(PPP3CA)	Homo sapiens	Alzheimer's Disease,Chronic renal failure|Kidney Failure, Chronic,Keratoconus,Parkinson's disease ,plasma HDL cholesterol (HDL-C) levels,Tobacco Use Disorder,Type 2 Diabetes| edema | rosiglitazone,	GO:0000082~G1/S transition of mitotic cell cycle,GO:0001975~response to amphetamine,GO:0006470~protein dephosphorylation,GO:0006606~protein import into nucleus,GO:0006816~calcium ion transport,GO:0007223~Wnt signaling pathway, calcium modulating pathway,GO:0014883~transition between fast and slow fiber,GO:0014898~cardiac muscle hypertrophy in response to stress,GO:0016311~dephosphorylation,GO:003…	GO:0005634~nucleus,GO:0005654~nucleoplasm,GO:0005737~cytoplasm,GO:0005739~mitochondrion,GO:0005829~cytosol,GO:0005955~calcineurin complex,GO:0016020~membrane,GO:0030018~Z disc,GO:0042383~sarcolemma,GO:0098794~postsynapse,	GO:0004721~phosphoprotein phosphatase activity,GO:0004722~protein serine/threonine phosphatase activity,GO:0004723~calcium-dependent protein serine/threonine phosphatase activity,GO:0005509~calcium ion binding,GO:0005515~protein binding,GO:0005516~calmodulin binding,GO:0008144~drug binding,GO:0019899~enzyme binding,GO:0033192~calmodulin-dependent protein phosphatase activity,GO:0046982~protein he…	hsa04010:MAPK signaling pathway,hsa04020:Calcium signaling pathway,hsa04022:cGMP-PKG signaling pathway,hsa04114:Oocyte meiosis,hsa04310:Wnt signaling pathway,hsa04360:Axon guidance,hsa04370:VEGF signaling pathway,hsa04380:Osteoclast differentiation,hsa04650:Natural killer cell mediated cytotoxicity,hsa04660:T cell receptor signaling pathway,hsa04662:B cell receptor signaling pathway,hsa04720:Long…	3D-structure,Acetylation,Alternative splicing,Calmodulin-binding,Cell membrane,Complete proteome,Hydrolase,Iron,Membrane,Metal-binding,Nitration,Nucleus,Phosphoprotein,Protein phosphatase,Proteomics identification,Reference proteome,Zinc,
															2	PPP3CB	protein phosphatase 3 catalytic subunit beta(PPP3CB)	Homo sapiens	Type 2 Diabetes| edema | rosiglitazone,	GO:0001915~negative regulation of T cell mediated cytotoxicity,GO:0001946~lymphangiogenesis,GO:0006468~protein phosphorylation,GO:0006470~protein dephosphorylation,GO:0007165~signal transduction,GO:0007223~Wnt signaling pathway, calcium modulating pathway,GO:0007507~heart development,GO:0007612~learning,GO:0007613~memory,GO:0016311~dephosphorylation,GO:0017156~calcium ion regulated exocytosis,GO:…	GO:0005654~nucleoplasm,GO:0005829~cytosol,GO:0005886~plasma membrane,GO:0005955~calcineurin complex,GO:0030018~Z disc,GO:0030315~T-tubule,	GO:0004721~phosphoprotein phosphatase activity,GO:0004722~protein serine/threonine phosphatase activity,GO:0005509~calcium ion binding,GO:0005515~protein binding,GO:0005516~calmodulin binding,GO:0008144~drug binding,GO:0019899~enzyme binding,GO:0030346~protein phosphatase 2B binding,GO:0033192~calmodulin-dependent protein phosphatase activity,GO:0046983~protein dimerization activity,	hsa04010:MAPK signaling pathway,hsa04020:Calcium signaling pathway,hsa04022:cGMP-PKG signaling pathway,hsa04114:Oocyte meiosis,hsa04310:Wnt signaling pathway,hsa04360:Axon guidance,hsa04370:VEGF signaling pathway,hsa04380:Osteoclast differentiation,hsa04650:Natural killer cell mediated cytotoxicity,hsa04660:T cell receptor signaling pathway,hsa04662:B cell receptor signaling pathway,hsa04720:Long…	3D-structure,Acetylation,Alternative splicing,Calmodulin-binding,Complete proteome,Hydrolase,Iron,Metal-binding,Phosphoprotein,Protein phosphatase,Proteomics identification,Reference proteome,Zinc,
							1									PRDM7	PR/SET domain 7(PRDM7)	Homo sapiens	Heart Failure,HIV Infections|[X]Human immunodeficiency virus disease,	GO:0006355~regulation of transcription, DNA-templated,GO:0034968~histone lysine methylation,	GO:0005634~nucleus,GO:0005694~chromosome,	GO:0003676~nucleic acid binding,GO:0005515~protein binding,GO:0018024~histone-lysine N-methyltransferase activity,		Alternative splicing,Chromatin regulator,Chromosome,Complete proteome,Methyltransferase,Nucleus,Polymorphism,Reference proteome,S-adenosyl-L-methionine,Transferase,
																PRDM9	PR/SET domain 9(PRDM9)	Homo sapiens	Azoospermia,Azoospermia|Infertility, Male,Body Height,Carotid Stenosis,Exercise Test,Forced Expiratory Volume,Forced Vital Capacity,Hip,Ocular Physiological Phenomena,	GO:0006311~meiotic gene conversion,GO:0006351~transcription, DNA-templated,GO:0006355~regulation of transcription, DNA-templated,GO:0010845~positive regulation of reciprocal meiotic recombination,GO:0034968~histone lysine methylation,	GO:0005622~intracellular,GO:0005634~nucleus,GO:0005654~nucleoplasm,GO:0005694~chromosome,	GO:0003676~nucleic acid binding,GO:0018024~histone-lysine N-methyltransferase activity,GO:0046872~metal ion binding,		3D-structure,Activator,Chromatin regulator,Chromosome,Complete proteome,Meiosis,Metal-binding,Methyltransferase,Nucleus,Polymorphism,Reference proteome,Repeat,S-adenosyl-L-methionine,Transcription,Transcription regulation,Transferase,Zinc,Zinc-finger,
1	1		1					1	1				1			PRKCQ	protein kinase C theta(PRKCQ)	Homo sapiens	Alzheimer Disease,Alzheimer's disease ,Apoplexy|Cerebral Hemorrhage|Cerebral Hemorrhages|Intracranial Hemorrhages|Stroke|Subarachnoid Hemorrhage,Arthritis, Juvenile Rheumatoid|Arthritis, Rheumatoid|Chronic Childhood Arthritis|Rheumatoid Arthritis,Arthritis, Rheumatoid|,Arthritis, Rheumatoid|Rheumatoid Arthritis,Blood Proteins,Body Height,Body Weight,Celiac Disease|,Cell Adhesion Molecules,Cholest…	GO:0001558~regulation of cell growth,GO:0006355~regulation of transcription, DNA-templated,GO:0006509~membrane protein ectodomain proteolysis,GO:0006921~cellular component disassembly involved in execution phase of apoptosis,GO:0006954~inflammatory response,GO:0007411~axon guidance,GO:0018105~peptidyl-serine phosphorylation,GO:0030168~platelet activation,GO:0032212~positive regulation of telomere…	GO:0001772~immunological synapse,GO:0005622~intracellular,GO:0005829~cytosol,GO:0005886~plasma membrane,	GO:0004672~protein kinase activity,GO:0004674~protein serine/threonine kinase activity,GO:0004697~protein kinase C activity,GO:0005515~protein binding,GO:0005524~ATP binding,GO:0046872~metal ion binding,	hsa04064:NF-kappa B signaling pathway,hsa04270:Vascular smooth muscle contraction,hsa04530:Tight junction,hsa04660:T cell receptor signaling pathway,hsa04750:Inflammatory mediator regulation of TRP channels,hsa04920:Adipocytokine signaling pathway,hsa04931:Insulin resistance,hsa05162:Measles,	3D-structure,Alternative splicing,ATP-binding,Cell membrane,Complete proteome,Cytoplasm,Immunity,Inflammatory response,Kinase,Magnesium,Membrane,Metal-binding,Nucleotide-binding,Phosphoprotein,Polymorphism,Proteomics identification,Reference proteome,Repeat,Serine/threonine-protein kinase,Transferase,Zinc,Zinc-finger,
																PRM3	protamine 3(PRM3)	Homo sapiens	infertility, male,type 1 diabetes,	GO:0007275~multicellular organism development,GO:0007283~spermatogenesis,GO:0030154~cell differentiation,GO:0030261~chromosome condensation,GO:0030317~sperm motility,	GO:0000786~nucleosome,GO:0005634~nucleus,GO:0005737~cytoplasm,	GO:0003677~DNA binding,		Chromosome,Complete proteome,Developmental protein,Differentiation,DNA condensation,DNA-binding,Nucleosome core,Nucleus,Phosphoprotein,Polymorphism,Reference proteome,Spermatogenesis,
																PRPF4	pre-mRNA processing factor 4(PRPF4)	Homo sapiens		GO:0000375~RNA splicing, via transesterification reactions,GO:0000398~mRNA splicing, via spliceosome,GO:0006396~RNA processing,GO:0008380~RNA splicing,	GO:0005634~nucleus,GO:0005654~nucleoplasm,GO:0005681~spliceosomal complex,GO:0015030~Cajal body,GO:0016607~nuclear speck,GO:0046540~U4/U6 x U5 tri-snRNP complex,GO:0071001~U4/U6 snRNP,GO:0097525~spliceosomal snRNP complex,	GO:0005515~protein binding,GO:0017070~U6 snRNA binding,GO:0030621~U4 snRNA binding,	hsa03040:Spliceosome,	3D-structure,Acetylation,Alternative splicing,Complete proteome,Direct protein sequencing,Disease mutation,mRNA processing,mRNA splicing,Nucleus,Reference proteome,Repeat,Retinitis pigmentosa,Spliceosome,WD repeat,
																PSAP	prosaposin(PSAP)	Homo sapiens	Alzheimer's disease ,prostate cancer,Schizophrenia,Tobacco Use Disorder,Type 2 Diabetes| edema | rosiglitazone,	GO:0002576~platelet degranulation,GO:0006665~sphingolipid metabolic process,GO:0006687~glycosphingolipid metabolic process,GO:0006869~lipid transport,GO:0007193~adenylate cyclase-inhibiting G-protein coupled receptor signaling pathway,GO:0010506~regulation of autophagy,GO:0019216~regulation of lipid metabolic process,GO:0043085~positive regulation of catalytic activity,GO:0043410~positive regulat…	GO:0005576~extracellular region,GO:0005615~extracellular space,GO:0005737~cytoplasm,GO:0005739~mitochondrion,GO:0005764~lysosome,GO:0005765~lysosomal membrane,GO:0016021~integral component of membrane,GO:0043202~lysosomal lumen,GO:0070062~extracellular exosome,	GO:0001664~G-protein coupled receptor binding,GO:0005515~protein binding,GO:0008047~enzyme activator activity,GO:0008289~lipid binding,	hsa04142:Lysosome,	3D-structure,Alternative splicing,Complete proteome,Direct protein sequencing,Disease mutation,Disulfide bond,Gangliosidosis,Gaucher disease,Glycoprotein,Leukodystrophy,Lipid metabolism,Lysosome,Metachromatic leukodystrophy,Proteomics identification,Reference proteome,Repeat,Secreted,Signal,Sphingolipid metabolism,
		1														PSMG1	proteasome assembly chaperone 1(PSMG1)	Homo sapiens	inflammatory bowel disease,inflammatory bowel disease ,	GO:0021930~cerebellar granule cell precursor proliferation,GO:0043248~proteasome assembly,GO:0080129~proteasome core complex assembly,	GO:0005634~nucleus,GO:0005654~nucleoplasm,GO:0005737~cytoplasm,GO:0005783~endoplasmic reticulum,GO:0005794~Golgi apparatus,	GO:0005515~protein binding,GO:0070628~proteasome binding,		Acetylation,Alternative splicing,Chaperone,Complete proteome,Cytoplasm,Endoplasmic reticulum,Phosphoprotein,Polymorphism,Proteomics identification,Reference proteome,
																PTBP3	polypyrimidine tract binding protein 3(PTBP3)	Homo sapiens	Tobacco Use Disorder,	GO:0006397~mRNA processing,GO:0008380~RNA splicing,GO:0009653~anatomical structure morphogenesis,GO:0016070~RNA metabolic process,GO:0033119~negative regulation of RNA splicing,GO:0043249~erythrocyte maturation,GO:0045595~regulation of cell differentiation,	GO:0005634~nucleus,	GO:0000166~nucleotide binding,GO:0003723~RNA binding,GO:0044822~poly(A) RNA binding,		Acetylation,Alternative splicing,Complete proteome,Differentiation,Erythrocyte maturation,mRNA processing,mRNA splicing,Phosphoprotein,Proteomics identification,Reference proteome,Repeat,Repressor,RNA-binding,
																PTGR1	prostaglandin reductase 1(PTGR1)	Homo sapiens	Body Height,Type 2 Diabetes| edema | rosiglitazone,	GO:0006691~leukotriene metabolic process,GO:0006693~prostaglandin metabolic process,GO:0055114~oxidation-reduction process,	GO:0005737~cytoplasm,GO:0070062~extracellular exosome,	GO:0008270~zinc ion binding,GO:0016491~oxidoreductase activity,GO:0032440~2-alkenal reductase [NAD(P)] activity,GO:0036132~13-prostaglandin reductase activity,GO:0047522~15-oxoprostaglandin 13-oxidase activity,		3D-structure,Acetylation,Alternative splicing,Complete proteome,Cytoplasm,NADP,Oxidoreductase,Phosphoprotein,Polymorphism,Proteomics identification,Reference proteome,
										1						PTTG1	pituitary tumor-transforming 1(PTTG1)	Homo sapiens	Alzheimer Disease,Autoimmune Diseases|Lupus Erythematosus, Systemic|Systemic lupus erythematosus,Breast Cancer,breast cancer ,Iron,Lupus Erythematosus, Systemic,Narcolepsy,Neuroblastoma,ovarian cancer,Platelet Count,Psoriasis,	GO:0006281~DNA repair,GO:0006355~regulation of transcription, DNA-templated,GO:0006366~transcription from RNA polymerase II promoter,GO:0007067~mitotic nuclear division,GO:0007283~spermatogenesis,GO:0010951~negative regulation of endopeptidase activity,GO:0031145~anaphase-promoting complex-dependent catabolic process,GO:0042787~protein ubiquitination involved in ubiquitin-dependent protein catabo…	GO:0005634~nucleus,GO:0005737~cytoplasm,GO:0005829~cytosol,	GO:0003700~transcription factor activity, sequence-specific DNA binding,GO:0004869~cysteine-type endopeptidase inhibitor activity,GO:0005515~protein binding,GO:0017124~SH3 domain binding,GO:0030414~peptidase inhibitor activity,	hsa04110:Cell cycle,hsa04114:Oocyte meiosis,hsa05166:HTLV-I infection,	Acetylation,Cell cycle,Cell division,Chromosome partition,Complete proteome,Cytoplasm,DNA damage,DNA repair,Mitosis,Nucleus,Phosphoprotein,Proteomics identification,Proto-oncogene,Reference proteome,Repeat,SH3-binding,Ubl conjugation,
																PTTG2	pituitary tumor-transforming 2(PTTG2)	Homo sapiens	Body Weights and Measures,	GO:0006355~regulation of transcription, DNA-templated,GO:0010466~negative regulation of peptidase activity,GO:0045143~homologous chromosome segregation,GO:0051276~chromosome organization,	GO:0005634~nucleus,GO:0005737~cytoplasm,	GO:0017124~SH3 domain binding,GO:0030414~peptidase inhibitor activity,	hsa04110:Cell cycle,hsa04114:Oocyte meiosis,hsa05166:HTLV-I infection,	Alternative splicing,Complete proteome,Cytoplasm,Nucleus,Polymorphism,Proto-oncogene,Reference proteome,SH3-binding,
																PWWP2A	PWWP domain containing 2A(PWWP2A)	Homo sapiens	Waist-Hip Ratio,			GO:0005515~protein binding,		Alternative splicing,Complete proteome,Isopeptide bond,Phosphoprotein,Proteomics identification,Reference proteome,Ubl conjugation,
																RAB27B	RAB27B, member RAS oncogene family(RAB27B)	Homo sapiens	Tobacco Use Disorder,	GO:0007264~small GTPase mediated signal transduction,GO:0032402~melanosome transport,GO:0045921~positive regulation of exocytosis,GO:0071985~multivesicular body sorting pathway,	GO:0005622~intracellular,GO:0005795~Golgi stack,GO:0016324~apical plasma membrane,GO:0030140~trans-Golgi network transport vesicle,GO:0030141~secretory granule,GO:0032585~multivesicular body membrane,GO:0042470~melanosome,GO:0042589~zymogen granule membrane,GO:0070062~extracellular exosome,	GO:0003924~GTPase activity,GO:0005515~protein binding,GO:0005525~GTP binding,GO:0019003~GDP binding,GO:0019904~protein domain specific binding,GO:0031489~myosin V binding,	hsa04972:Pancreatic secretion,	3D-structure,Acetylation,Complete proteome,Direct protein sequencing,Disulfide bond,GTP-binding,Lipoprotein,Membrane,Methylation,Nucleotide-binding,Polymorphism,Prenylation,Proteomics identification,Reference proteome,
						1								1	1	RAP1GDS1	Rap1 GTPase-GDP dissociation stimulator 1(RAP1GDS1)	Homo sapiens	Biochemical measures,Blood Flow Velocity,Lipids,normal variation,Triglycerides,	GO:0007264~small GTPase mediated signal transduction,GO:0014829~vascular smooth muscle contraction,GO:0031034~myosin filament assembly,GO:0032471~negative regulation of endoplasmic reticulum calcium ion concentration,GO:0043547~positive regulation of GTPase activity,GO:0051561~positive regulation of mitochondrial calcium ion concentration,	GO:0005739~mitochondrion,GO:0005783~endoplasmic reticulum,GO:0005829~cytosol,GO:0070062~extracellular exosome,	GO:0005096~GTPase activator activity,GO:0005515~protein binding,		Acetylation,Alternative splicing,Complete proteome,GTPase activation,Polymorphism,Proteomics identification,Reference proteome,Repeat,
								1	1			1				RBFOX1	RNA binding protein, fox-1 homolog 1(RBFOX1)	Homo sapiens	ADHD | attention-deficit hyperactivity disorder,Alzheimer Disease,Amyotrophic Lateral Sclerosis,Apolipoproteins B,Arteries,Atrial Fibrillation,Attention Deficit Disorder with Hyperactivity,Attention deficit hyperactivity disorder and conduct disorder,Bipolar Disorder,Body Height,Calcium-Binding Proteins,Cholesterol, LDL,Conduct Disorder,Conduct disorder (interaction),Coronary Artery Disease,Coron…	GO:0000381~regulation of alternative mRNA splicing, via spliceosome,GO:0006397~mRNA processing,GO:0007399~nervous system development,GO:0008380~RNA splicing,GO:0043484~regulation of RNA splicing,GO:0050658~RNA transport,GO:0050885~neuromuscular process controlling balance,GO:2001014~regulation of skeletal muscle cell differentiation,	GO:0005634~nucleus,GO:0005737~cytoplasm,GO:0005802~trans-Golgi network,	GO:0000166~nucleotide binding,GO:0003676~nucleic acid binding,GO:0003723~RNA binding,GO:0003729~mRNA binding,GO:0005515~protein binding,GO:0008022~protein C-terminus binding,		3D-structure,Alternative splicing,Complete proteome,Cytoplasm,Methylation,mRNA processing,mRNA splicing,Nucleus,Reference proteome,RNA-binding,
																RBM17	RNA binding motif protein 17(RBM17)	Homo sapiens	Alzheimer's disease ,Diabetes Mellitus, Insulin-Dependent|Diabetes Mellitus, Type 1,	GO:0000380~alternative mRNA splicing, via spliceosome,	GO:0005681~spliceosomal complex,GO:0043234~protein complex,	GO:0000166~nucleotide binding,GO:0003676~nucleic acid binding,GO:0003723~RNA binding,GO:0005515~protein binding,	hsa03040:Spliceosome,	3D-structure,Acetylation,Coiled coil,Complete proteome,Direct protein sequencing,mRNA processing,mRNA splicing,Nucleus,Phosphoprotein,Proteomics identification,Reference proteome,RNA-binding,Spliceosome,
							1									RGS3	regulator of G-protein signaling 3(RGS3)	Homo sapiens	Breath Tests,Carcinoma, Squamous Cell|Head and Neck Neoplasms|Neoplasm Recurrence, Local|Neoplasms, Second Primary|Squamous cell carcinoma,Heart Failure,Lipoproteins, VLDL,Type 2 Diabetes| edema | rosiglitazone,	GO:0000188~inactivation of MAPK activity,GO:0008277~regulation of G-protein coupled receptor protein signaling pathway,GO:0043547~positive regulation of GTPase activity,	GO:0005654~nucleoplasm,GO:0005737~cytoplasm,GO:0005829~cytosol,GO:0005886~plasma membrane,	GO:0005096~GTPase activator activity,GO:0005515~protein binding,	hsa04360:Axon guidance,	3D-structure,Alternative splicing,Cell membrane,Complete proteome,Cytoplasm,Membrane,Methylation,Nucleus,Phosphoprotein,Polymorphism,Proteomics identification,Reference proteome,Signal,Signal transduction inhibitor,Ubl conjugation,
																RNASEH1	ribonuclease H1(RNASEH1)	Homo sapiens	Acquired Immunodeficiency Syndrome|Disease Progression,	GO:0006401~RNA catabolic process,GO:0043137~DNA replication, removal of RNA primer,GO:0090502~RNA phosphodiester bond hydrolysis, endonucleolytic,	GO:0005737~cytoplasm,	GO:0000287~magnesium ion binding,GO:0003676~nucleic acid binding,GO:0003723~RNA binding,GO:0004523~RNA-DNA hybrid ribonuclease activity,GO:0004540~ribonuclease activity,	hsa03030:DNA replication,	3D-structure,Complete proteome,Cytoplasm,Disease mutation,Endonuclease,Hydrolase,Magnesium,Metal-binding,Nuclease,Polymorphism,Progressive external ophthalmoplegia,Reference proteome,
										1						RNF145	ring finger protein 145(RNF145)	Homo sapiens	Platelet Count,	GO:0000209~protein polyubiquitination,GO:0042787~protein ubiquitination involved in ubiquitin-dependent protein catabolic process,GO:0043161~proteasome-mediated ubiquitin-dependent protein catabolic process,	GO:0016021~integral component of membrane,	GO:0008270~zinc ion binding,GO:0061630~ubiquitin protein ligase activity,		Alternative splicing,Complete proteome,Membrane,Metal-binding,Reference proteome,Transmembrane,Transmembrane helix,Zinc,Zinc-finger,
																RNF166	ring finger protein 166(RNF166)	Homo sapiens		GO:0000209~protein polyubiquitination,GO:0032436~positive regulation of proteasomal ubiquitin-dependent protein catabolic process,	GO:0005622~intracellular,	GO:0008270~zinc ion binding,GO:0031624~ubiquitin conjugating enzyme binding,GO:0061630~ubiquitin protein ligase activity,		Alternative splicing,Complete proteome,Metal-binding,Proteomics identification,Reference proteome,Zinc,Zinc-finger,
																RNF183	ring finger protein 183(RNF183)	Homo sapiens			GO:0016021~integral component of membrane,	GO:0005515~protein binding,GO:0008270~zinc ion binding,		Complete proteome,Membrane,Metal-binding,Polymorphism,Reference proteome,Transmembrane,Transmembrane helix,Zinc,Zinc-finger,
																RPL13	ribosomal protein L13(RPL13)	Homo sapiens		GO:0000184~nuclear-transcribed mRNA catabolic process, nonsense-mediated decay,GO:0006364~rRNA processing,GO:0006412~translation,GO:0006413~translational initiation,GO:0006614~SRP-dependent cotranslational protein targeting to membrane,GO:0019083~viral transcription,	GO:0005634~nucleus,GO:0005829~cytosol,GO:0005840~ribosome,GO:0016020~membrane,GO:0022625~cytosolic large ribosomal subunit,GO:0022626~cytosolic ribosome,	GO:0003723~RNA binding,GO:0003735~structural constituent of ribosome,GO:0005515~protein binding,GO:0044822~poly(A) RNA binding,	hsa03010:Ribosome,	3D-structure,Acetylation,Alternative splicing,Complete proteome,Isopeptide bond,Phosphoprotein,Polymorphism,Proteomics identification,Reference proteome,Ribonucleoprotein,Ribosomal protein,Ubl conjugation,
																RUFY4	RUN and FYVE domain containing 4(RUFY4)	Homo sapiens				GO:0005515~protein binding,GO:0046872~metal ion binding,		Alternative splicing,Coiled coil,Complete proteome,Metal-binding,Proteomics identification,Reference proteome,Zinc,Zinc-finger,
																SAMD8	sterile alpha motif domain containing 8(SAMD8)	Homo sapiens	Alzheimer's disease ,	GO:0006686~sphingomyelin biosynthetic process,GO:0046513~ceramide biosynthetic process,GO:2000303~regulation of ceramide biosynthetic process,	GO:0005887~integral component of plasma membrane,GO:0016021~integral component of membrane,GO:0030173~integral component of Golgi membrane,GO:0030176~integral component of endoplasmic reticulum membrane,	GO:0033188~sphingomyelin synthase activity,GO:0047493~ceramide cholinephosphotransferase activity,		Alternative splicing,Complete proteome,Endoplasmic reticulum,Lipid metabolism,Membrane,Proteomics identification,Reference proteome,Sphingolipid metabolism,Transferase,Transmembrane,Transmembrane helix,
																SDR42E1	short chain dehydrogenase/reductase family 42E, member 1(SDR42E1)	Homo sapiens		GO:0006694~steroid biosynthetic process,GO:0055114~oxidation-reduction process,	GO:0016021~integral component of membrane,	GO:0003854~3-beta-hydroxy-delta5-steroid dehydrogenase activity,		Complete proteome,Membrane,NAD,Oxidoreductase,Polymorphism,Reference proteome,Transmembrane,Transmembrane helix,
																SEC24C	SEC24 homolog C, COPII coat complex component(SEC24C)	Homo sapiens	Alzheimer's Disease,	GO:0002474~antigen processing and presentation of peptide antigen via MHC class I,GO:0006886~intracellular protein transport,GO:0006888~ER to Golgi vesicle-mediated transport,GO:0019886~antigen processing and presentation of exogenous peptide antigen via MHC class II,GO:0048208~COPII vesicle coating,	GO:0000139~Golgi membrane,GO:0005789~endoplasmic reticulum membrane,GO:0005829~cytosol,GO:0012507~ER to Golgi transport vesicle membrane,GO:0030127~COPII vesicle coat,GO:0048471~perinuclear region of cytoplasm,	GO:0005515~protein binding,GO:0008270~zinc ion binding,	hsa04141:Protein processing in endoplasmic reticulum,	3D-structure,Alternative splicing,Complete proteome,Cytoplasm,Endoplasmic reticulum,ER-Golgi transport,Golgi apparatus,Membrane,Phosphoprotein,Polymorphism,Protein transport,Proteomics identification,Reference proteome,Transport,
																SEMA4C	semaphorin 4C(SEMA4C)	Homo sapiens		GO:0001755~neural crest cell migration,GO:0001843~neural tube closure,GO:0021535~cell migration in hindbrain,GO:0021549~cerebellum development,GO:0030335~positive regulation of cell migration,GO:0032874~positive regulation of stress-activated MAPK cascade,GO:0042692~muscle cell differentiation,GO:0048843~negative regulation of axon extension involved in axon guidance,GO:0050919~negative chemotaxi…	GO:0005615~extracellular space,GO:0014069~postsynaptic density,GO:0016020~membrane,GO:0016021~integral component of membrane,GO:0030054~cell junction,GO:0030672~synaptic vesicle membrane,GO:0045211~postsynaptic membrane,	GO:0005515~protein binding,GO:0030215~semaphorin receptor binding,GO:0038191~neuropilin binding,GO:0045499~chemorepellent activity,	hsa04360:Axon guidance,	Cell junction,Cell membrane,Complete proteome,Cytoplasmic vesicle,Developmental protein,Differentiation,Disulfide bond,Glycoprotein,Immunoglobulin domain,Membrane,Neurogenesis,Phosphoprotein,Postsynaptic cell membrane,Proteomics identification,Reference proteome,Signal,Synapse,Transmembrane,Transmembrane helix,
1																SFMBT2	Scm-like with four mbt domains 2(SFMBT2)	Homo sapiens	Lupus Erythematosus, Systemic,Metabolism,Stroke,	GO:0006355~regulation of transcription, DNA-templated,GO:0010629~negative regulation of gene expression,	GO:0005634~nucleus,GO:0005654~nucleoplasm,GO:0016235~aggresome,GO:0043231~intracellular membrane-bounded organelle,	GO:0005515~protein binding,GO:0042393~histone binding,		3D-structure,Complete proteome,Nucleus,Polymorphism,Proteomics identification,Reference proteome,Repeat,Repressor,
1			1		1		1							2	1	SGCD	sarcoglycan delta(SGCD)	Homo sapiens	Alcohol Drinking,Angina pectoris|Cardiomyopathy, Hypertrophic|Coronary Artery Vasospasm|Coronary Vasospasm|Hypertrophic Cardiomyopathy,Anthropometric traits,Anthropometry,Blood Pressure,Blood Proteins,Carcinoma, Squamous Cell|Esophageal Neoplasms,Cardiomyopathy, Dilated|Cardiomyopathy, Hypertrophic, Familial|DCM - Dilated cardiomyopathy,Cardiomyopathy, Dilated|DCM - Dilated cardiomyopathy,Follicl…	GO:0007517~muscle organ development,GO:0048738~cardiac muscle tissue development,GO:0055001~muscle cell development,GO:0060047~heart contraction,GO:0061024~membrane organization,	GO:0005737~cytoplasm,GO:0005856~cytoskeleton,GO:0005886~plasma membrane,GO:0016010~dystrophin-associated glycoprotein complex,GO:0016012~sarcoglycan complex,GO:0016021~integral component of membrane,GO:0042383~sarcolemma,		hsa05410:Hypertrophic cardiomyopathy (HCM),hsa05412:Arrhythmogenic right ventricular cardiomyopathy (ARVC),hsa05414:Dilated cardiomyopathy,hsa05416:Viral myocarditis,	Alternative splicing,Cardiomyopathy,Cell membrane,Complete proteome,Cytoplasm,Cytoskeleton,Disease mutation,Disulfide bond,Glycoprotein,Limb-girdle muscular dystrophy,Membrane,Polymorphism,Proteomics identification,Reference proteome,Signal-anchor,Transmembrane,Transmembrane helix,
																SH3BGR	SH3 domain binding glutamate rich protein(SH3BGR)	Homo sapiens	Glucose,Obesity,	GO:0006461~protein complex assembly,GO:0009967~positive regulation of signal transduction,	GO:0005829~cytosol,	GO:0005070~SH3/SH2 adaptor activity,GO:0017124~SH3 domain binding,		Alternative splicing,Complete proteome,Polymorphism,Proteomics identification,Reference proteome,SH3-binding,
												1				SLC29A3	solute carrier family 29 member 3(SLC29A3)	Homo sapiens	Alzheimer's disease ,diabetes, type 1 ,Fatigue|Sleep Disorders|Sleep Initiation and Maintenance Disorders,Lung Cancer,	GO:1901642~nucleoside transmembrane transport,	GO:0005765~lysosomal membrane,GO:0016021~integral component of membrane,GO:0031902~late endosome membrane,	GO:0005337~nucleoside transmembrane transporter activity,		Alternative splicing,Complete proteome,Disease mutation,Endosome,Glycoprotein,Lysosome,Membrane,Phosphoprotein,Polymorphism,Reference proteome,Transmembrane,Transmembrane helix,Transport,
																SLC31A1	solute carrier family 31 member 1(SLC31A1)	Homo sapiens		GO:0006825~copper ion transport,GO:0006855~drug transmembrane transport,GO:0006878~cellular copper ion homeostasis,GO:0035434~copper ion transmembrane transport,GO:0072719~cellular response to cisplatin,GO:1902861~copper ion import into cell,	GO:0005770~late endosome,GO:0005886~plasma membrane,GO:0005887~integral component of plasma membrane,GO:0016021~integral component of membrane,GO:0043025~neuronal cell body,GO:0055037~recycling endosome,	GO:0005375~copper ion transmembrane transporter activity,GO:0015088~copper uptake transmembrane transporter activity,	hsa04978:Mineral absorption,	3D-structure,Cell membrane,Complete proteome,Copper,Copper transport,Glycoprotein,Ion transport,Membrane,Phosphoprotein,Polymorphism,Reference proteome,Transmembrane,Transmembrane helix,Transport,
																SLC31A2	solute carrier family 31 member 2(SLC31A2)	Homo sapiens	Echocardiography,	GO:0006825~copper ion transport,GO:0006878~cellular copper ion homeostasis,GO:0035434~copper ion transmembrane transport,GO:1902311~regulation of copper ion transmembrane transport,	GO:0005770~late endosome,GO:0005887~integral component of plasma membrane,GO:0016021~integral component of membrane,GO:0055037~recycling endosome,	GO:0005375~copper ion transmembrane transporter activity,		Complete proteome,Copper,Copper transport,Ion transport,Membrane,Phosphoprotein,Reference proteome,Signal,Transmembrane,Transmembrane helix,Transport,
				1												SLC38A8	solute carrier family 38 member 8(SLC38A8)	Homo sapiens	Heart Rate,Tobacco Use Disorder,	GO:0003333~amino acid transmembrane transport,GO:0006814~sodium ion transport,	GO:0016021~integral component of membrane,	GO:0015171~amino acid transmembrane transporter activity,		Amino-acid transport,Complete proteome,Disease mutation,Ion transport,Membrane,Polymorphism,Reference proteome,Sodium,Sodium transport,Transmembrane,Transmembrane helix,Transport,
			1					1	1							SLC39A8	solute carrier family 39 member 8(SLC39A8)	Homo sapiens	Blood Pressure,Body Mass Index,Cholesterol, HDL,Chronic renal failure|Kidney Failure, Chronic,Coronary Artery Disease,hypertension,prostate cancer,Pulse,Tissue Plasminogen Activator,	GO:0006829~zinc II ion transport,GO:0006882~cellular zinc ion homeostasis,GO:0070574~cadmium ion transmembrane transport,GO:0071578~zinc II ion transmembrane import,	GO:0005886~plasma membrane,GO:0005887~integral component of plasma membrane,GO:0016021~integral component of membrane,GO:0031090~organelle membrane,	GO:0005385~zinc ion transmembrane transporter activity,GO:0046873~metal ion transmembrane transporter activity,		Alternative splicing,Complete proteome,Congenital disorder of glycosylation,Glycoprotein,Ion transport,Membrane,Polymorphism,Reference proteome,Signal,Transmembrane,Transmembrane helix,Transport,Zinc,Zinc transport,
																SLC46A2	solute carrier family 46 member 2(SLC46A2)	Homo sapiens	Hip,	GO:0043029~T cell homeostasis,GO:0045580~regulation of T cell differentiation,GO:0048538~thymus development,GO:0055085~transmembrane transport,GO:0070233~negative regulation of T cell apoptotic process,	GO:0005886~plasma membrane,GO:0009986~cell surface,GO:0016021~integral component of membrane,	GO:0005215~transporter activity,GO:0015293~symporter activity,		Cell membrane,Complete proteome,Glycoprotein,Membrane,Polymorphism,Reference proteome,Transmembrane,Transmembrane helix,Transport,
																SLC7A5	solute carrier family 7 member 5(SLC7A5)	Homo sapiens	Chronic renal failure|Kidney Failure, Chronic,melphalan pharmacokinetics melphalan side effects,	GO:0006520~cellular amino acid metabolic process,GO:0006810~transport,GO:0006865~amino acid transport,GO:0007399~nervous system development,GO:0015804~neutral amino acid transport,GO:0015807~L-amino acid transport,GO:0030154~cell differentiation,GO:0050900~leukocyte migration,GO:1902475~L-alpha-amino acid transmembrane transport,	GO:0005737~cytoplasm,GO:0005829~cytosol,GO:0005886~plasma membrane,GO:0005887~integral component of plasma membrane,GO:0016020~membrane,GO:0016021~integral component of membrane,GO:0016324~apical plasma membrane,GO:0043231~intracellular membrane-bounded organelle,GO:0070062~extracellular exosome,	GO:0015171~amino acid transmembrane transporter activity,GO:0015175~neutral amino acid transmembrane transporter activity,GO:0015179~L-amino acid transmembrane transporter activity,GO:0015297~antiporter activity,GO:0042605~peptide antigen binding,	hsa05230:Central carbon metabolism in cancer,	Amino-acid transport,Cell membrane,Complete proteome,Cytoplasm,Developmental protein,Differentiation,Direct protein sequencing,Disulfide bond,Glycoprotein,Isopeptide bond,Membrane,Neurogenesis,Phosphoprotein,Polymorphism,Proteomics identification,Reference proteome,Transmembrane,Transmembrane helix,Transport,Ubl conjugation,
																SLC9B1	solute carrier family 9 member B1(SLC9B1)	Homo sapiens	Diabetes Mellitus,	GO:0034220~ion transmembrane transport,GO:0035725~sodium ion transmembrane transport,GO:1902600~hydrogen ion transmembrane transport,	GO:0005886~plasma membrane,GO:0016021~integral component of membrane,	GO:0015299~solute:proton antiporter activity,GO:0015385~sodium:proton antiporter activity,		Alternative splicing,Complete proteome,Membrane,Polymorphism,Reference proteome,Transmembrane,Transmembrane helix,Transport,
																SLC9B2	solute carrier family 9 member B2(SLC9B2)	Homo sapiens	Alcoholism,	GO:0006814~sodium ion transport,GO:0034220~ion transmembrane transport,GO:1902600~hydrogen ion transmembrane transport,GO:2001206~positive regulation of osteoclast development,	GO:0005743~mitochondrial inner membrane,GO:0016021~integral component of membrane,GO:0031966~mitochondrial membrane,	GO:0005451~monovalent cation:proton antiporter activity,GO:0015299~solute:proton antiporter activity,GO:0016491~oxidoreductase activity,		Alternative splicing,Antiport,Complete proteome,Hydrogen ion transport,Ion transport,Membrane,Mitochondrion,Phosphoprotein,Polymorphism,Proteomics identification,Reference proteome,Sodium,Sodium transport,Transmembrane,Transmembrane helix,Transport,
																SLU7	SLU7 homolog, splicing factor(SLU7)	Homo sapiens		GO:0000375~RNA splicing, via transesterification reactions,GO:0000380~alternative mRNA splicing, via spliceosome,GO:0000389~mRNA 3'-splice site recognition,GO:0000398~mRNA splicing, via spliceosome,GO:0006369~termination of RNA polymerase II transcription,GO:0006405~RNA export from nucleus,GO:0006406~mRNA export from nucleus,GO:0006886~intracellular protein transport,GO:0031124~mRNA 3'-end proces…	GO:0005634~nucleus,GO:0005654~nucleoplasm,GO:0005681~spliceosomal complex,GO:0005737~cytoplasm,GO:0016020~membrane,GO:0016607~nuclear speck,GO:0030532~small nuclear ribonucleoprotein complex,GO:0043231~intracellular membrane-bounded organelle,GO:0071013~catalytic step 2 spliceosome,	GO:0000386~second spliceosomal transesterification activity,GO:0005515~protein binding,GO:0008270~zinc ion binding,GO:0030628~pre-mRNA 3'-splice site binding,	hsa03040:Spliceosome,	Acetylation,Complete proteome,Cytoplasm,Metal-binding,mRNA processing,mRNA splicing,Nucleus,Phosphoprotein,Polymorphism,Proteomics identification,Reference proteome,Spliceosome,Zinc,Zinc-finger,
														2		SMARCAL1	SWI/SNF related, matrix associated, actin dependent regulator of chromatin, subfamily a like 1(SMARCAL1)	Homo sapiens	Tobacco Use Disorder,	GO:0000733~DNA strand renaturation,GO:0006259~DNA metabolic process,GO:0006357~regulation of transcription from RNA polymerase II promoter,GO:0006974~cellular response to DNA damage stimulus,GO:0031297~replication fork processing,	GO:0005634~nucleus,GO:0005654~nucleoplasm,GO:0005662~DNA replication factor A complex,GO:0035861~site of double-strand break,	GO:0004386~helicase activity,GO:0005515~protein binding,GO:0005524~ATP binding,GO:0008094~DNA-dependent ATPase activity,GO:0036310~annealing helicase activity,		3D-structure,Acetylation,ATP-binding,Coiled coil,Complete proteome,Disease mutation,Helicase,Hydrolase,Nucleotide-binding,Nucleus,Phosphoprotein,Polymorphism,Proteomics identification,Reference proteome,Repeat,
																SMU1	DNA replication regulator and spliceosomal factor(SMU1)	Homo sapiens	Pancreatic Neoplasms,Tobacco Use Disorder,		GO:0005634~nucleus,GO:0005737~cytoplasm,	GO:0005515~protein binding,		Acetylation,Alternative splicing,Complete proteome,Cytoplasm,Direct protein sequencing,Nucleus,Reference proteome,Repeat,WD repeat,
																SNAI3	snail family transcriptional repressor 3(SNAI3)	Homo sapiens		GO:0000122~negative regulation of transcription from RNA polymerase II promoter,GO:0006351~transcription, DNA-templated,	GO:0005634~nucleus,GO:0005667~transcription factor complex,	GO:0000978~RNA polymerase II core promoter proximal region sequence-specific DNA binding,GO:0000982~transcription factor activity, RNA polymerase II core promoter proximal region sequence-specific binding,GO:0001227~transcriptional repressor activity, RNA polymerase II transcription regulatory region sequence-specific binding,GO:0005507~copper ion binding,		Complete proteome,DNA-binding,Metal-binding,Nucleus,Reference proteome,Repeat,Repressor,Transcription,Transcription regulation,Zinc,Zinc-finger,
																SNX30	sorting nexin family member 30(SNX30)	Homo sapiens	Cleft Lip|Cleft Palate,	GO:0006897~endocytosis,GO:0015031~protein transport,GO:0016050~vesicle organization,	GO:0005768~endosome,GO:0019898~extrinsic component of membrane,	GO:0005515~protein binding,GO:0035091~phosphatidylinositol binding,		Complete proteome,Phosphoprotein,Polymorphism,Protein transport,Proteomics identification,Reference proteome,Transport,
													1	2		SOCS1	suppressor of cytokine signaling 1(SOCS1)	Homo sapiens	Alzheimer's disease ,antibody response to pertussis vaccination,Arthritis, Rheumatoid|Rheumatoid Arthritis,Asthma,Birth Weight|Leukemia|Leukemia, Myeloid, Acute|Precursor Cell Lymphoblastic Leukemia-Lymphoma,Celiac disease,Celiac Disease|,chronic myeloid leukaemia.,Degenerative arthropathy |Osteoarthritis,Dengue Hemorrhagic Fever,Diabetes Mellitus, Type 1|Diabetes Mellitus, Type 2|Insulin Resista…	GO:0001932~regulation of protein phosphorylation,GO:0006469~negative regulation of protein kinase activity,GO:0007259~JAK-STAT cascade,GO:0010534~regulation of activation of JAK2 kinase activity,GO:0016567~protein ubiquitination,GO:0019221~cytokine-mediated signaling pathway,GO:0040008~regulation of growth,GO:0042510~regulation of tyrosine phosphorylation of Stat1 protein,GO:0042512~negative regu…	GO:0005634~nucleus,GO:0005737~cytoplasm,GO:0005829~cytosol,GO:0016023~cytoplasmic, membrane-bounded vesicle,GO:0031410~cytoplasmic vesicle,	GO:0004860~protein kinase inhibitor activity,GO:0005159~insulin-like growth factor receptor binding,GO:0005515~protein binding,GO:0019210~kinase inhibitor activity,GO:0019901~protein kinase binding,	hsa04120:Ubiquitin mediated proteolysis,hsa04380:Osteoclast differentiation,hsa04630:Jak-STAT signaling pathway,hsa04910:Insulin signaling pathway,hsa04917:Prolactin signaling pathway,hsa04930:Type II diabetes mellitus,hsa05145:Toxoplasmosis,hsa05206:MicroRNAs in cancer,	Complete proteome,Cytoplasmic vesicle,Growth regulation,Nucleus,Polymorphism,Reference proteome,SH2 domain,Signal transduction inhibitor,Ubl conjugation pathway,
1				1	1		1	1	1							SOX11	SRY-box 11(SOX11)	Homo sapiens	Arteries,Blood Pressure,Body Fat Distribution,Body Mass Index,Cholesterol, LDL,Creatinine,Echocardiography,Erythrocytes,Glomerular Filtration Rate,Heart Failure,Heart Rate,Hemoglobins,HIV-1,Kidney Diseases,Parkinson Disease,Stroke,	GO:0000122~negative regulation of transcription from RNA polymerase II promoter,GO:0001501~skeletal system development,GO:0001822~kidney development,GO:0001841~neural tube formation,GO:0002089~lens morphogenesis in camera-type eye,GO:0003151~outflow tract morphogenesis,GO:0003211~cardiac ventricle formation,GO:0003357~noradrenergic neuron differentiation,GO:0006366~transcription from RNA polymera…	GO:0005634~nucleus,GO:0005737~cytoplasm,	GO:0000976~transcription regulatory region sequence-specific DNA binding,GO:0000979~RNA polymerase II core promoter sequence-specific DNA binding,GO:0001077~transcriptional activator activity, RNA polymerase II core promoter proximal region sequence-specific binding,GO:0001105~RNA polymerase II transcription coactivator activity,GO:0001158~enhancer sequence-specific DNA binding,GO:0003700~transcr…		Complete proteome,Developmental protein,Differentiation,Disease mutation,DNA-binding,Mental retardation,Neurogenesis,Nucleus,Phosphoprotein,Reference proteome,Signal,Transcription,Transcription regulation,
																SOX30	SRY-box 30(SOX30)	Homo sapiens	Respiratory Function Tests,	GO:0006351~transcription, DNA-templated,GO:0006355~regulation of transcription, DNA-templated,GO:0006357~regulation of transcription from RNA polymerase II promoter,GO:0007283~spermatogenesis,GO:0031960~response to corticosteroid,	GO:0005634~nucleus,	GO:0000981~RNA polymerase II transcription factor activity, sequence-specific DNA binding,GO:0005515~protein binding,GO:0043565~sequence-specific DNA binding,		Activator,Alternative splicing,Complete proteome,DNA-binding,Nucleus,Polymorphism,Reference proteome,Transcription,Transcription regulation,
																SPATA2L	spermatogenesis associated 2 like(SPATA2L)	Homo sapiens						Alternative splicing,Complete proteome,Phosphoprotein,Reference proteome,
																SPATA33	spermatogenesis associated 33(SPATA33)	Homo sapiens			GO:0005634~nucleus,GO:0005829~cytosol,			Alternative splicing,Complete proteome,Cytoplasm,Nucleus,Phosphoprotein,Polymorphism,Proteomics identification,Reference proteome,
													2			SPG7	SPG7, paraplegin matrix AAA peptidase subunit(SPG7)	Homo sapiens	Acquired Immunodeficiency Syndrome|Disease Progression,Chronic renal failure|Kidney Failure, Chronic,Hemoglobin A, Glycosylated,Lipoproteins, VLDL,Motor Neuron Disease|Paraparesis, Spastic,Multiple Sclerosis,	GO:0006508~proteolysis,GO:0007005~mitochondrion organization,GO:0007155~cell adhesion,GO:0007399~nervous system development,GO:0008089~anterograde axonal transport,	GO:0005739~mitochondrion,GO:0005745~m-AAA complex,GO:0016021~integral component of membrane,GO:0031966~mitochondrial membrane,GO:1904115~axon cytoplasm,	GO:0004176~ATP-dependent peptidase activity,GO:0004222~metalloendopeptidase activity,GO:0005515~protein binding,GO:0005524~ATP binding,GO:0008233~peptidase activity,GO:0008270~zinc ion binding,GO:0051082~unfolded protein binding,		3D-structure,Alternative splicing,ATP-binding,Complete proteome,Disease mutation,Hereditary spastic paraplegia,Hydrolase,Membrane,Metal-binding,Metalloprotease,Mitochondrion,Neurodegeneration,Nitration,Nucleotide-binding,Osteogenesis imperfecta,Polymorphism,Protease,Proteomics identification,Reference proteome,Transmembrane,Transmembrane helix,Zinc,
														1		SPIRE2	spire type actin nucleation factor 2(SPIRE2)	Homo sapiens		GO:0015031~protein transport,GO:0016192~vesicle-mediated transport,GO:0030036~actin cytoskeleton organization,GO:0036089~cleavage furrow formation,GO:0040038~polar body extrusion after meiotic divisions,GO:0045010~actin nucleation,GO:0046907~intracellular transport,GO:0051295~establishment of meiotic spindle localization,GO:0070649~formin-nucleated actin cable assembly,	GO:0005829~cytosol,GO:0005856~cytoskeleton,GO:0005886~plasma membrane,GO:0005938~cell cortex,GO:0030659~cytoplasmic vesicle membrane,GO:0032154~cleavage furrow,GO:0048471~perinuclear region of cytoplasm,	GO:0003779~actin binding,	hsa04320:Dorso-ventral axis formation,	Actin-binding,Alternative splicing,Cell membrane,Complete proteome,Cytoplasm,Cytoplasmic vesicle,Cytoskeleton,Membrane,Phosphoprotein,Protein transport,Proteomics identification,Reference proteome,Repeat,Transport,
													1			SPOCK2	SPARC/osteonectin, cwcv and kazal like domains proteoglycan 2(SPOCK2)	Homo sapiens	Alzheimer's disease ,breast cancer ,Insulin-Like Growth Factor I,	GO:0007165~signal transduction,GO:0007416~synapse assembly,GO:0010811~positive regulation of cell-substrate adhesion,GO:0010951~negative regulation of endopeptidase activity,GO:0019800~peptide cross-linking via chondroitin 4-sulfate glycosaminoglycan,GO:0030198~extracellular matrix organization,GO:0045595~regulation of cell differentiation,GO:2000147~positive regulation of cell motility,	GO:0005578~proteinaceous extracellular matrix,	GO:0005509~calcium ion binding,GO:0005539~glycosaminoglycan binding,GO:0008191~metalloendopeptidase inhibitor activity,GO:0050840~extracellular matrix binding,		Alternative splicing,Calcium,Complete proteome,Direct protein sequencing,Disulfide bond,Extracellular matrix,Glycoprotein,Heparan sulfate,Phosphoprotein,Polymorphism,Proteoglycan,Proteomics identification,Reference proteome,Secreted,Signal,
																STARD6	StAR related lipid transfer domain containing 6(STARD6)	Homo sapiens	Type 2 Diabetes| edema | rosiglitazone,	GO:0006869~lipid transport,	GO:0005739~mitochondrion,	GO:0015485~cholesterol binding,		3D-structure,Complete proteome,Lipid transport,Lipid-binding,Polymorphism,Reference proteome,Transport,
																STPG2	sperm tail PG-rich repeat containing 2(STPG2)	Homo sapiens						Complete proteome,Polymorphism,Reference proteome,Repeat,
																SUSD1	sushi domain containing 1(SUSD1)	Homo sapiens	Amyotrophic Lateral Sclerosis,Amyotrophic Lateral Sclerosis|,Cleft Lip|Cleft Palate,Iron,		GO:0016021~integral component of membrane,	GO:0005509~calcium ion binding,		Alternative splicing,Calcium,Complete proteome,Disulfide bond,EGF-like domain,Glycoprotein,Membrane,Polymorphism,Proteomics identification,Reference proteome,Repeat,Signal,Sushi,Transmembrane,Transmembrane helix,
													2			SVEP1	sushi, von Willebrand factor type A, EGF and pentraxin domain containing 1(SVEP1)	Homo sapiens	Congenital Megacolon|Hirschsprung Disease|Urea Cycle Disorders, Inborn,Tobacco Use Disorder,	GO:0007155~cell adhesion,	GO:0005576~extracellular region,GO:0005737~cytoplasm,GO:0016020~membrane,	GO:0003682~chromatin binding,GO:0005509~calcium ion binding,GO:0030246~carbohydrate binding,		Alternative splicing,Calcium,Cell adhesion,Complete proteome,Cytoplasm,Disulfide bond,EGF-like domain,Glycoprotein,Lectin,Membrane,Polymorphism,Proteomics identification,Reference proteome,Repeat,Secreted,Signal,Sushi,
														1		SYNPO2L	synaptopodin 2 like(SYNPO2L)	Homo sapiens	Alzheimer's disease ,	GO:0032233~positive regulation of actin filament bundle assembly,	GO:0005634~nucleus,GO:0015629~actin cytoskeleton,GO:0030018~Z disc,	GO:0003779~actin binding,		Actin-binding,Alternative splicing,Complete proteome,Cytoplasm,Cytoskeleton,Methylation,Phosphoprotein,Polymorphism,Proteomics identification,Reference proteome,
																TAF1C	TATA-box binding protein associated factor, RNA polymerase I subunit C(TAF1C)	Homo sapiens	autism,Chronic renal failure|Kidney Failure, Chronic,longevity,	GO:0006355~regulation of transcription, DNA-templated,GO:0006356~regulation of transcription from RNA polymerase I promoter,GO:0006360~transcription from RNA polymerase I promoter,GO:0006361~transcription initiation from RNA polymerase I promoter,GO:0006362~transcription elongation from RNA polymerase I promoter,GO:0006363~termination of RNA polymerase I transcription,GO:0006366~transcription fro…	GO:0000120~RNA polymerase I transcription factor complex,GO:0005654~nucleoplasm,GO:0005730~nucleolus,GO:0043231~intracellular membrane-bounded organelle,	GO:0001164~RNA polymerase I CORE element sequence-specific DNA binding,GO:0005515~protein binding,		Alternative splicing,Complete proteome,Direct protein sequencing,DNA-binding,Nucleus,Phosphoprotein,Polymorphism,Proteomics identification,Reference proteome,Transcription,Transcription regulation,
1	1		1													TCF25	transcription factor 25(TCF25)	Homo sapiens	Apoplexy|Cerebral Hemorrhage|Cerebral Hemorrhages|Intracranial Hemorrhages|Stroke|Subarachnoid Hemorrhage,hypertension,	GO:0000122~negative regulation of transcription from RNA polymerase II promoter,GO:0006351~transcription, DNA-templated,GO:0007507~heart development,	GO:0005634~nucleus,	GO:0003677~DNA binding,GO:0003700~transcription factor activity, sequence-specific DNA binding,GO:0005515~protein binding,		Complete proteome,DNA-binding,Nucleus,Phosphoprotein,Proteomics identification,Reference proteome,Repressor,Transcription,Transcription regulation,
															2	TCF4	transcription factor 4(TCF4)	Homo sapiens	Bone Mineral Density,Depression,Fuchs Endothelial Dystrophy,Fuchs' Endothelial Dystrophy,Schizophrenia,Survival,Tobacco Use Disorder,	GO:0000122~negative regulation of transcription from RNA polymerase II promoter,GO:0006352~DNA-templated transcription, initiation,GO:0006367~transcription initiation from RNA polymerase II promoter,GO:0016525~negative regulation of angiogenesis,GO:0042118~endothelial cell activation,GO:0045666~positive regulation of neuron differentiation,GO:0045893~positive regulation of transcription, DNA-temp…	GO:0000790~nuclear chromatin,GO:0005634~nucleus,GO:0005667~transcription factor complex,	GO:0000978~RNA polymerase II core promoter proximal region sequence-specific DNA binding,GO:0001011~transcription factor activity, sequence-specific DNA binding, RNA polymerase recruiting,GO:0001077~transcriptional activator activity, RNA polymerase II core promoter proximal region sequence-specific binding,GO:0001087~transcription factor activity, TFIIB-class binding,GO:0001093~TFIIB-class trans…		3D-structure,Activator,Alternative splicing,Complete proteome,Corneal dystrophy,Differentiation,Disease mutation,DNA-binding,Epilepsy,Mental retardation,Neurogenesis,Nucleus,Phosphoprotein,Polymorphism,Primary microcephaly,Proteomics identification,Reference proteome,Transcription,Transcription regulation,
1				1					1				1	1	1	TEK	TEK receptor tyrosine kinase(TEK)	Homo sapiens	BMI- Edema rosiglitazone or pioglitazone,Chronic renal failure|Kidney Failure, Chronic,Heart Rate,Hypercholesterolemia|LDLC levels,Metabolism,smoking cessation,Stroke,Tobacco Use Disorder,Triglycerides,Vascular Malformations,	GO:0000165~MAPK cascade,GO:0001525~angiogenesis,GO:0001666~response to hypoxia,GO:0001934~positive regulation of protein phosphorylation,GO:0001935~endothelial cell proliferation,GO:0001938~positive regulation of endothelial cell proliferation,GO:0001958~endochondral ossification,GO:0002040~sprouting angiogenesis,GO:0007165~signal transduction,GO:0007169~transmembrane receptor protein tyrosine ki…	GO:0001725~stress fiber,GO:0005576~extracellular region,GO:0005737~cytoplasm,GO:0005856~cytoskeleton,GO:0005884~actin filament,GO:0005886~plasma membrane,GO:0005887~integral component of plasma membrane,GO:0005902~microvillus,GO:0005911~cell-cell junction,GO:0005925~focal adhesion,GO:0009925~basal plasma membrane,GO:0009986~cell surface,GO:0016323~basolateral plasma membrane,GO:0016324~apical pla…	GO:0004672~protein kinase activity,GO:0004713~protein tyrosine kinase activity,GO:0004714~transmembrane receptor protein tyrosine kinase activity,GO:0004872~receptor activity,GO:0005088~Ras guanyl-nucleotide exchange factor activity,GO:0005515~protein binding,GO:0005524~ATP binding,GO:0019838~growth factor binding,	hsa04014:Ras signaling pathway,hsa04015:Rap1 signaling pathway,hsa04066:HIF-1 signaling pathway,hsa04151:PI3K-Akt signaling pathway,hsa05323:Rheumatoid arthritis,	3D-structure,Alternative splicing,Angiogenesis,ATP-binding,Cell junction,Cell membrane,Complete proteome,Cytoplasm,Cytoskeleton,Direct protein sequencing,Disease mutation,Disulfide bond,EGF-like domain,Glycoprotein,Immunoglobulin domain,Kinase,Membrane,Nucleotide-binding,Phosphoprotein,Polymorphism,Proteomics identification,Receptor,Reference proteome,Repeat,Secreted,Signal,Transferase,Transmembr…
									1							TEKT5	tektin 5(TEKT5)	Homo sapiens	Alcoholism,Cholesterol,Cholesterol, LDL,Hemoglobin A, Glycosylated,Neutrophils,Tobacco Use Disorder,		GO:0005634~nucleus,GO:0036126~sperm flagellum,	GO:0005515~protein binding,		Cell projection,Cilium,Coiled coil,Complete proteome,Polymorphism,Proteomics identification,Reference proteome,
																THG1L	tRNA-histidine guanylyltransferase 1 like(THG1L)	Homo sapiens	Acquired Immunodeficiency Syndrome|Disease Progression,	GO:0006400~tRNA modification,GO:0008033~tRNA processing,GO:0051289~protein homotetramerization,	GO:0005739~mitochondrion,GO:0005829~cytosol,	GO:0000049~tRNA binding,GO:0000287~magnesium ion binding,GO:0005515~protein binding,GO:0005524~ATP binding,GO:0005525~GTP binding,GO:0008193~tRNA guanylyltransferase activity,GO:0016779~nucleotidyltransferase activity,GO:0042802~identical protein binding,		3D-structure,Complete proteome,Cytoplasm,GTP-binding,Magnesium,Metal-binding,Nucleotide-binding,Nucleotidyltransferase,Polymorphism,Proteomics identification,Reference proteome,Transferase,tRNA processing,
																TLDC1	TBC/LysM-associated domain containing 1(TLDC1)	Homo sapiens	Esophagitis,Hip,		GO:0005765~lysosomal membrane,	GO:0005515~protein binding,		Complete proteome,Lipoprotein,Myristate,Polymorphism,Proteomics identification,Reference proteome,
															1	TMBIM1	transmembrane BAX inhibitor motif containing 1(TMBIM1)	Homo sapiens		GO:0043086~negative regulation of catalytic activity,GO:0090005~negative regulation of establishment of protein localization to plasma membrane,GO:1902042~negative regulation of extrinsic apoptotic signaling pathway via death domain receptors,GO:1902045~negative regulation of Fas signaling pathway,GO:2000504~positive regulation of blood vessel remodeling,	GO:0005765~lysosomal membrane,GO:0005794~Golgi apparatus,GO:0010008~endosome membrane,GO:0016021~integral component of membrane,GO:0070062~extracellular exosome,	GO:0005123~death receptor binding,		Complete proteome,Endosome,Lysosome,Membrane,Phosphoprotein,Polymorphism,Proteomics identification,Reference proteome,Transmembrane,Transmembrane helix,
				1												TMEM131	transmembrane protein 131(TMEM131)	Homo sapiens	Exercise Test,Heart Rate,Tobacco Use Disorder,		GO:0016020~membrane,GO:0016021~integral component of membrane,			Complete proteome,Glycoprotein,Membrane,Phosphoprotein,Proteomics identification,Reference proteome,Signal,Transmembrane,Transmembrane helix,
								1			1					TMEM169	transmembrane protein 169(TMEM169)	Homo sapiens	chronic obstructive pulmonary disease,Coronary Disease,		GO:0016021~integral component of membrane,			Complete proteome,Membrane,Proteomics identification,Reference proteome,Transmembrane,Transmembrane helix,
																TMEM186	transmembrane protein 186(TMEM186)	Homo sapiens	Acquired Immunodeficiency Syndrome|Disease Progression,		GO:0005739~mitochondrion,GO:0016021~integral component of membrane,			Complete proteome,Membrane,Reference proteome,Transmembrane,Transmembrane helix,
					1											TMEM215	transmembrane protein 215(TMEM215)	Homo sapiens	Blood Pressure,Insulin,Insulin Resistance,Socioeconomic Factors,Vitamin B 12,		GO:0016021~integral component of membrane,			Complete proteome,Membrane,Reference proteome,Transmembrane,Transmembrane helix,
																TMEM254	transmembrane protein 254(TMEM254)	Homo sapiens	Alzheimer's disease ,		GO:0016021~integral component of membrane,			Acetylation,Alternative splicing,Complete proteome,Membrane,Proteomics identification,Reference proteome,Transmembrane,Transmembrane helix,
				1												TMEM268	transmembrane protein 268(TMEM268)	Homo sapiens	Heart Rate,Leprosy,		GO:0016021~integral component of membrane,			Alternative splicing,Complete proteome,Membrane,Reference proteome,Transmembrane,Transmembrane helix,
													1			TNC	tenascin C(TNC)	Homo sapiens	achilles tendon injuries,Asthma,Chronic renal failure|Kidney Failure, Chronic,Cleft Lip|Cleft Palate,esophageal adenocarcinoma,Hepatopulmonary Syndrome|Liver Cirrhosis,Prostatic Neoplasms,Rupture|Tendinopathy,Spondylarthritis,Tobacco Use Disorder,	GO:0001649~osteoblast differentiation,GO:0007155~cell adhesion,GO:0007162~negative regulation of cell adhesion,GO:0007528~neuromuscular junction development,GO:0008284~positive regulation of cell proliferation,GO:0009611~response to wounding,GO:0009612~response to mechanical stimulus,GO:0010628~positive regulation of gene expression,GO:0014012~peripheral nervous system axon regeneration,GO:003019…	GO:0005576~extracellular region,GO:0005604~basement membrane,GO:0005614~interstitial matrix,GO:0005615~extracellular space,GO:0005925~focal adhesion,GO:0016020~membrane,GO:0031012~extracellular matrix,	GO:0045545~syndecan binding,	hsa04151:PI3K-Akt signaling pathway,hsa04510:Focal adhesion,hsa04512:ECM-receptor interaction,hsa05206:MicroRNAs in cancer,	3D-structure,Alternative splicing,Cell adhesion,Coiled coil,Complete proteome,Deafness,Direct protein sequencing,Disease mutation,Disulfide bond,EGF-like domain,Extracellular matrix,Glycoprotein,Non-syndromic deafness,Phosphoprotein,Polymorphism,Proteomics identification,Reference proteome,Repeat,Secreted,Signal,
																TNFSF15	tumor necrosis factor superfamily member 15(TNFSF15)	Homo sapiens	Chronic ulcerative colitis|Colitis, Ulcerative,Chronic ulcerative colitis|Colitis, Ulcerative|Crohn Disease|Crohn's disease,Chronic ulcerative colitis|Colitis, Ulcerative|Crohn Disease|Crohn's disease|Diabetes Mellitus, Insulin-Dependent|Diabetes Mellitus, Type 1|Inflammatory bowel disease, NOS|Inflammatory Bowel Diseases,Chronic ulcerative colitis|Colitis, Ulcerative|Crohn Disease|Crohn's diseas…	GO:0006919~activation of cysteine-type endopeptidase activity involved in apoptotic process,GO:0006955~immune response,GO:0007165~signal transduction,GO:0007250~activation of NF-kappaB-inducing kinase activity,GO:0033209~tumor necrosis factor-mediated signaling pathway,GO:0042107~cytokine metabolic process,	GO:0005615~extracellular space,GO:0005622~intracellular,GO:0005886~plasma membrane,GO:0005887~integral component of plasma membrane,GO:0016020~membrane,GO:0016021~integral component of membrane,	GO:0005102~receptor binding,GO:0005125~cytokine activity,GO:0005164~tumor necrosis factor receptor binding,	hsa04060:Cytokine-cytokine receptor interaction,	3D-structure,Alternative splicing,Complete proteome,Cytokine,Direct protein sequencing,Disulfide bond,Glycoprotein,Membrane,Polymorphism,Reference proteome,Secreted,Signal,Signal-anchor,Transmembrane,Transmembrane helix,
					1											TNFSF8	tumor necrosis factor superfamily member 8(TNFSF8)	Homo sapiens	benzene haematotoxicity,Blood Pressure,Chronic renal failure|Kidney Failure, Chronic,diabetes, type 1,Hodgkin Disease|Leukemia, Lymphocytic, Chronic, B-Cell|Lymphoproliferative Disorders|Waldenstrom Macroglobulinemia,Lymphoma, Non-Hodgkin,multiple myeloma,	GO:0006915~apoptotic process,GO:0006955~immune response,GO:0007165~signal transduction,GO:0007267~cell-cell signaling,GO:0008283~cell proliferation,GO:0043374~CD8-positive, alpha-beta T cell differentiation,GO:0045944~positive regulation of transcription from RNA polymerase II promoter,GO:0050830~defense response to Gram-positive bacterium,	GO:0005615~extracellular space,GO:0005887~integral component of plasma membrane,GO:0016021~integral component of membrane,	GO:0005102~receptor binding,GO:0005125~cytokine activity,GO:0005164~tumor necrosis factor receptor binding,	hsa04060:Cytokine-cytokine receptor interaction,	Complete proteome,Cytokine,Disulfide bond,Glycoprotein,Membrane,Proteomics identification,Reference proteome,Signal-anchor,Transmembrane,Transmembrane helix,
																TNP1	transition protein 1(TNP1)	Homo sapiens	Azoospermia|Oligospermia,Body Height,infertility, male,Odontogenesis,Tooth Eruption,Vitamin D,	GO:0000012~single strand break repair,GO:0006337~nucleosome disassembly,GO:0006338~chromatin remodeling,GO:0006342~chromatin silencing,GO:0007275~multicellular organism development,GO:0007283~spermatogenesis,GO:0007286~spermatid development,GO:0007289~spermatid nucleus differentiation,GO:0007290~spermatid nucleus elongation,GO:0019953~sexual reproduction,GO:0030317~sperm motility,GO:0035042~ferti…	GO:0000786~nucleosome,GO:0001673~male germ cell nucleus,	GO:0003677~DNA binding,GO:0005515~protein binding,		Chromosome,Complete proteome,Developmental protein,Differentiation,DNA-binding,Nucleosome core,Nucleus,Phosphoprotein,Reference proteome,Spermatogenesis,
							1						1	2		TNS1	tensin 1(TNS1)	Homo sapiens	Body Height,Body Weight,Celiac Disease|,Cell Adhesion Molecules,cleft lip with cleft palate cleft lip without cleft palate cleft palate,Heart Failure,Pulmonary Disease, Chronic Obstructive,pulmonary function,Respiratory Function Tests,	GO:0007044~cell-substrate junction assembly,GO:0010761~fibroblast migration,GO:0035556~intracellular signal transduction,	GO:0005622~intracellular,GO:0005737~cytoplasm,GO:0005856~cytoskeleton,GO:0005925~focal adhesion,GO:0009986~cell surface,	GO:0003779~actin binding,GO:0005515~protein binding,GO:0044822~poly(A) RNA binding,		Actin-binding,Alternative splicing,Cell junction,Complete proteome,Cytoplasm,Cytoskeleton,Direct protein sequencing,Phosphoprotein,Polymorphism,Proteomics identification,Reference proteome,SH2 domain,
																TOPORS	TOP1 binding arginine/serine rich protein(TOPORS)	Homo sapiens	Retinitis Pigmentosa,Tobacco Use Disorder,	GO:0000209~protein polyubiquitination,GO:0006351~transcription, DNA-templated,GO:0006511~ubiquitin-dependent protein catabolic process,GO:0006513~protein monoubiquitination,GO:0006974~cellular response to DNA damage stimulus,GO:0008630~intrinsic apoptotic signaling pathway in response to DNA damage,GO:0010842~retina layer formation,GO:0016925~protein sumoylation,GO:0034504~protein localization to…	GO:0000151~ubiquitin ligase complex,GO:0000922~spindle pole,GO:0000930~gamma-tubulin complex,GO:0005634~nucleus,GO:0005814~centriole,GO:0005868~cytoplasmic dynein complex,GO:0016605~PML body,GO:0016607~nuclear speck,GO:0030496~midbody,GO:0032391~photoreceptor connecting cilium,GO:0036064~ciliary basal body,	GO:0003677~DNA binding,GO:0003823~antigen binding,GO:0004842~ubiquitin-protein transferase activity,GO:0005515~protein binding,GO:0008270~zinc ion binding,GO:0016874~ligase activity,GO:0019789~SUMO transferase activity,GO:0044547~DNA topoisomerase binding,GO:0061630~ubiquitin protein ligase activity,		Alternative splicing,Complete proteome,DNA damage,Isopeptide bond,Ligase,Metal-binding,Nucleus,Phosphoprotein,Polymorphism,Reference proteome,Retinitis pigmentosa,Ubl conjugation,Ubl conjugation pathway,Zinc,Zinc-finger,
																TRAPPC12	trafficking protein particle complex 12(TRAPPC12)	Homo sapiens	Tobacco Use Disorder,	GO:0006508~proteolysis,GO:0016192~vesicle-mediated transport,GO:0051310~metaphase plate congression,GO:0090234~regulation of kinetochore assembly,GO:1902426~negative regulation of mitotic spindle assembly checkpoint,	GO:0000776~kinetochore,GO:0005634~nucleus,GO:0005793~endoplasmic reticulum-Golgi intermediate compartment,	GO:0004175~endopeptidase activity,GO:0005515~protein binding,		Complete proteome,ER-Golgi transport,Nucleus,Phosphoprotein,Polymorphism,Proteomics identification,Reference proteome,Repeat,TPR repeat,Transport,
																TRAPPC2L	trafficking protein particle complex 2 like(TRAPPC2L)	Homo sapiens		GO:0006888~ER to Golgi vesicle-mediated transport,GO:0048208~COPII vesicle coating,	GO:0000139~Golgi membrane,GO:0005737~cytoplasm,GO:0005783~endoplasmic reticulum,GO:0005829~cytosol,GO:0043231~intracellular membrane-bounded organelle,GO:0048471~perinuclear region of cytoplasm,	GO:0005515~protein binding,		Alternative splicing,Complete proteome,Cytoplasm,Endoplasmic reticulum,ER-Golgi transport,Golgi apparatus,Proteomics identification,Reference proteome,Transport,
																TRMT10A	tRNA methyltransferase 10A(TRMT10A)	Homo sapiens		GO:0030488~tRNA methylation,	GO:0005634~nucleus,GO:0005730~nucleolus,GO:0070062~extracellular exosome,	GO:0000049~tRNA binding,GO:0008168~methyltransferase activity,GO:0044822~poly(A) RNA binding,		3D-structure,Coiled coil,Complete proteome,Diabetes mellitus,Disease mutation,Dwarfism,Mental retardation,Methyltransferase,Nucleus,Phosphoprotein,Polymorphism,Proteomics identification,Reference proteome,S-adenosyl-L-methionine,Transferase,
									1							TSPAN5	tetraspanin 5(TSPAN5)	Homo sapiens	Apolipoproteins B,Cholesterol,Cholesterol, LDL,Exercise Test,Hip,Neutrophils,Respiratory Function Tests,Tobacco Use Disorder,	GO:0045747~positive regulation of Notch signaling pathway,GO:0051604~protein maturation,GO:0090002~establishment of protein localization to plasma membrane,	GO:0005886~plasma membrane,GO:0005887~integral component of plasma membrane,GO:0016021~integral component of membrane,	GO:0019899~enzyme binding,		Cell membrane,Complete proteome,Glycoprotein,Membrane,Proteomics identification,Reference proteome,Transmembrane,Transmembrane helix,
																TTC1	tetratricopeptide repeat domain 1(TTC1)	Homo sapiens		GO:0006457~protein folding,	GO:0005737~cytoplasm,GO:0005778~peroxisomal membrane,	GO:0005515~protein binding,GO:0051082~unfolded protein binding,		Complete proteome,Phosphoprotein,Proteomics identification,Reference proteome,Repeat,TPR repeat,
														1		TUBB3	tubulin beta 3 class III(TUBB3)	Homo sapiens		GO:0007010~cytoskeleton organization,GO:0007017~microtubule-based process,GO:0007067~mitotic nuclear division,GO:0007411~axon guidance,	GO:0005634~nucleus,GO:0005737~cytoplasm,GO:0005874~microtubule,GO:0030424~axon,GO:0030425~dendrite,GO:0043025~neuronal cell body,GO:0070062~extracellular exosome,GO:0071944~cell periphery,	GO:0003924~GTPase activity,GO:0005200~structural constituent of cytoskeleton,GO:0005515~protein binding,GO:0005525~GTP binding,GO:0042277~peptide binding,	hsa04145:Phagosome,hsa04540:Gap junction,hsa05130:Pathogenic Escherichia coli infection,	3D-structure,Alternative splicing,Coiled coil,Complete proteome,Cytoplasm,Cytoskeleton,Direct protein sequencing,Disease mutation,GTP-binding,Isopeptide bond,Microtubule,Nucleotide-binding,Phosphoprotein,Proteomics identification,Reference proteome,
																TVP23A	trans-golgi network vesicle protein 23 homolog A(TVP23A)	Homo sapiens		GO:0009306~protein secretion,GO:0016192~vesicle-mediated transport,	GO:0016021~integral component of membrane,GO:0030173~integral component of Golgi membrane,			Alternative splicing,Complete proteome,Membrane,Reference proteome,Signal,Transmembrane,Transmembrane helix,
														2		TXN	thioredoxin(TXN)	Homo sapiens	Acquired Immunodeficiency Syndrome|Disease Progression,Aging/ Telomere Length,atherosclerosis,Breast Cancer,breast cancer ,Chronic renal failure|Kidney Failure, Chronic,cognitive trait,diabetes, type 1 ,Tobacco Use Disorder,Type 2 Diabetes| edema | rosiglitazone,	GO:0000103~sulfate assimilation,GO:0000122~negative regulation of transcription from RNA polymerase II promoter,GO:0000302~response to reactive oxygen species,GO:0006351~transcription, DNA-templated,GO:0006457~protein folding,GO:0006662~glycerol ether metabolic process,GO:0006928~movement of cell or subcellular component,GO:0007165~signal transduction,GO:0007267~cell-cell signaling,GO:0008283~cel…	GO:0005634~nucleus,GO:0005654~nucleoplasm,GO:0005737~cytoplasm,GO:0005739~mitochondrion,GO:0005829~cytosol,GO:0070062~extracellular exosome,	GO:0004791~thioredoxin-disulfide reductase activity,GO:0005515~protein binding,GO:0015035~protein disulfide oxidoreductase activity,GO:0015037~peptide disulfide oxidoreductase activity,GO:0016671~oxidoreductase activity, acting on a sulfur group of donors, disulfide as acceptor,GO:0044822~poly(A) RNA binding,GO:0047134~protein-disulfide reductase activity,		3D-structure,Acetylation,Activator,Alternative splicing,Complete proteome,Cytoplasm,Direct protein sequencing,Disulfide bond,Electron transport,Nucleus,Redox-active center,Reference proteome,S-nitrosylation,Secreted,Transcription,Transcription regulation,Transport,Ubl conjugation,
														2		TXNDC8	thioredoxin domain containing 8(TXNDC8)	Homo sapiens		GO:0000103~sulfate assimilation,GO:0001675~acrosome assembly,GO:0006457~protein folding,GO:0006662~glycerol ether metabolic process,GO:0007275~multicellular organism development,GO:0007283~spermatogenesis,GO:0034599~cellular response to oxidative stress,GO:0045454~cell redox homeostasis,GO:0055114~oxidation-reduction process,GO:0098869~cellular oxidant detoxification,	GO:0001669~acrosomal vesicle,GO:0005623~cell,GO:0005737~cytoplasm,GO:0005739~mitochondrion,GO:0005794~Golgi apparatus,GO:0036126~sperm flagellum,GO:0070062~extracellular exosome,	GO:0004791~thioredoxin-disulfide reductase activity,GO:0015035~protein disulfide oxidoreductase activity,GO:0016671~oxidoreductase activity, acting on a sulfur group of donors, disulfide as acceptor,GO:0047134~protein-disulfide reductase activity,		Alternative splicing,Complete proteome,Cytoplasm,Developmental protein,Differentiation,Disulfide bond,Golgi apparatus,Polymorphism,Redox-active center,Reference proteome,Spermatogenesis,
													2			UBAP2	ubiquitin associated protein 2(UBAP2)	Homo sapiens	frontotemporal lobar degeneration,	GO:0010628~positive regulation of gene expression,GO:0098609~cell-cell adhesion,	GO:0005634~nucleus,GO:0005737~cytoplasm,GO:0005913~cell-cell adherens junction,	GO:0044822~poly(A) RNA binding,GO:0098641~cadherin binding involved in cell-cell adhesion,		Alternative splicing,Coiled coil,Complete proteome,Methylation,Phosphoprotein,Polymorphism,Proteomics identification,Reference proteome,
																UBE2D3	ubiquitin conjugating enzyme E2 D3(UBE2D3)	Homo sapiens	Alcoholism,Diabetes Mellitus,	GO:0000122~negative regulation of transcription from RNA polymerase II promoter,GO:0000209~protein polyubiquitination,GO:0006281~DNA repair,GO:0006464~cellular protein modification process,GO:0006511~ubiquitin-dependent protein catabolic process,GO:0006513~protein monoubiquitination,GO:0006915~apoptotic process,GO:0016567~protein ubiquitination,GO:0030509~BMP signaling pathway,GO:0035666~TRIF-dep…	GO:0005654~nucleoplasm,GO:0005829~cytosol,GO:0005886~plasma membrane,GO:0010008~endosome membrane,GO:0070062~extracellular exosome,	GO:0004842~ubiquitin-protein transferase activity,GO:0005515~protein binding,GO:0005524~ATP binding,GO:0061631~ubiquitin conjugating enzyme activity,	hsa04120:Ubiquitin mediated proteolysis,hsa04141:Protein processing in endoplasmic reticulum,	3D-structure,Alternative splicing,Apoptosis,ATP-binding,Cell membrane,Complete proteome,Disulfide bond,DNA damage,DNA repair,Endosome,Membrane,Nucleotide-binding,Phosphoprotein,Proteomics identification,Reference proteome,Transferase,Ubl conjugation pathway,
1	1		1													UBE2R2	ubiquitin conjugating enzyme E2 R2(UBE2R2)	Homo sapiens	Apoplexy|Cerebral Hemorrhage|Cerebral Hemorrhages|Intracranial Hemorrhages|Stroke|Subarachnoid Hemorrhage,hypertension,Tobacco Use Disorder,	GO:0006513~protein monoubiquitination,GO:0043161~proteasome-mediated ubiquitin-dependent protein catabolic process,GO:0070936~protein K48-linked ubiquitination,	GO:0005737~cytoplasm,	GO:0004842~ubiquitin-protein transferase activity,GO:0005515~protein binding,GO:0005524~ATP binding,GO:0031625~ubiquitin protein ligase binding,GO:0061630~ubiquitin protein ligase activity,GO:0061631~ubiquitin conjugating enzyme activity,	hsa04120:Ubiquitin mediated proteolysis,hsa05168:Herpes simplex infection,	ATP-binding,Complete proteome,Nucleotide-binding,Phosphoprotein,Reference proteome,Transferase,Ubl conjugation pathway,
																UBLCP1	ubiquitin like domain containing CTD phosphatase 1(UBLCP1)	Homo sapiens	Carotid Stenosis,Chronic renal failure|Kidney Failure, Chronic,Platelet Aggregation,Psoriasis,	GO:0006470~protein dephosphorylation,	GO:0005634~nucleus,GO:0005730~nucleolus,	GO:0004722~protein serine/threonine phosphatase activity,GO:0005515~protein binding,		3D-structure,Acetylation,Complete proteome,Hydrolase,Nucleus,Protein phosphatase,Reference proteome,
																UGCG	UDP-glucose ceramide glucosyltransferase(UGCG)	Homo sapiens	Gaucher disease,	GO:0006679~glucosylceramide biosynthetic process,GO:0006687~glycosphingolipid metabolic process,GO:0006688~glycosphingolipid biosynthetic process,GO:0008544~epidermis development,GO:1903955~positive regulation of protein targeting to mitochondrion,	GO:0000139~Golgi membrane,GO:0016020~membrane,GO:0016021~integral component of membrane,	GO:0008120~ceramide glucosyltransferase activity,	hsa00600:Sphingolipid metabolism,hsa01100:Metabolic pathways,	Acetylation,Complete proteome,Glycosyltransferase,Golgi apparatus,Lipid biosynthesis,Lipid metabolism,Membrane,Reference proteome,Sphingolipid metabolism,Transferase,Transmembrane,Transmembrane helix,
															1	UNC5B	unc-5 netrin receptor B(UNC5B)	Homo sapiens	ADHD | attention-deficit hyperactivity disorder,Alzheimer's disease ,Attention Deficit Disorder with Hyperactivity,Tobacco Use Disorder,	GO:0001525~angiogenesis,GO:0006915~apoptotic process,GO:0007165~signal transduction,GO:0014068~positive regulation of phosphatidylinositol 3-kinase signaling,GO:0033564~anterior/posterior axon guidance,GO:0043524~negative regulation of neuron apoptotic process,GO:2001240~negative regulation of extrinsic apoptotic signaling pathway in absence of ligand,	GO:0005886~plasma membrane,GO:0016021~integral component of membrane,GO:0045121~membrane raft,	GO:0005515~protein binding,	hsa04360:Axon guidance,	Alternative splicing,Angiogenesis,Apoptosis,Cell membrane,Complete proteome,Developmental protein,Disulfide bond,Glycoprotein,Immunoglobulin domain,Lipoprotein,Membrane,Palmitate,Phosphoprotein,Polymorphism,Receptor,Reference proteome,Repeat,Signal,Transmembrane,Transmembrane helix,
																UNC5C	unc-5 netrin receptor C(UNC5C)	Homo sapiens	Alcoholism,Body Height,Glucose,Insulin Resistance,Lymphocytes,Myocardial Infarction,Neutrophils,Parkinson's disease ,Schizophrenia,tau Proteins,Tobacco Use Disorder,	GO:0006915~apoptotic process,GO:0007165~signal transduction,GO:0007411~axon guidance,GO:0007420~brain development,GO:0030334~regulation of cell migration,GO:0033564~anterior/posterior axon guidance,GO:0038007~netrin-activated signaling pathway,GO:0043065~positive regulation of apoptotic process,	GO:0005886~plasma membrane,GO:0016021~integral component of membrane,GO:0030054~cell junction,GO:0043005~neuron projection,GO:0045202~synapse,	GO:0005042~netrin receptor activity,	hsa04360:Axon guidance,	Alternative splicing,Apoptosis,Cell junction,Cell membrane,Complete proteome,Developmental protein,Disulfide bond,Glycoprotein,Immunoglobulin domain,Membrane,Phosphoprotein,Polymorphism,Proteomics identification,Receptor,Reference proteome,Repeat,Signal,Synapse,Synaptosome,Transmembrane,Transmembrane helix,
																USP10	ubiquitin specific peptidase 10(USP10)	Homo sapiens	height,Luteinizing Hormone,Tobacco Use Disorder,	GO:0006511~ubiquitin-dependent protein catabolic process,GO:0006914~autophagy,GO:0006974~cellular response to DNA damage stimulus,GO:0010506~regulation of autophagy,GO:0016579~protein deubiquitination,GO:0019985~translesion synthesis,GO:0030330~DNA damage response, signal transduction by p53 class mediator,GO:0043124~negative regulation of I-kappaB kinase/NF-kappaB signaling,GO:0071347~cellular r…	GO:0005622~intracellular,GO:0005634~nucleus,GO:0005654~nucleoplasm,GO:0005737~cytoplasm,GO:0005769~early endosome,GO:0043234~protein complex,	GO:0002039~p53 binding,GO:0004197~cysteine-type endopeptidase activity,GO:0004843~thiol-dependent ubiquitin-specific protease activity,GO:0005515~protein binding,GO:0044325~ion channel binding,GO:0044822~poly(A) RNA binding,		Acetylation,Alternative splicing,Autophagy,Complete proteome,Cytoplasm,DNA damage,DNA repair,Endosome,Hydrolase,Nucleus,Phosphoprotein,Polymorphism,Protease,Proteomics identification,Reference proteome,Thiol protease,Ubl conjugation,Ubl conjugation pathway,
																USP54	ubiquitin specific peptidase 54(USP54)	Homo sapiens	Alzheimer's disease ,	GO:0016579~protein deubiquitination,		GO:0005515~protein binding,GO:0036459~thiol-dependent ubiquitinyl hydrolase activity,		Alternative splicing,Coiled coil,Complete proteome,Hydrolase,Methylation,Phosphoprotein,Polymorphism,Protease,Proteomics identification,Reference proteome,
								1								USP6NL	USP6 N-terminal like(USP6NL)	Homo sapiens	Arteries,Tobacco Use Disorder,	GO:0006886~intracellular protein transport,GO:0007030~Golgi organization,GO:0019068~virion assembly,GO:0031338~regulation of vesicle fusion,GO:0035526~retrograde transport, plasma membrane to Golgi,GO:0048227~plasma membrane to endosome transport,GO:0090630~activation of GTPase activity,GO:1902017~regulation of cilium assembly,GO:1903358~regulation of Golgi organization,	GO:0005829~cytosol,GO:0005886~plasma membrane,GO:0012505~endomembrane system,GO:0016023~cytoplasmic, membrane-bounded vesicle,GO:0031410~cytoplasmic vesicle,GO:0032588~trans-Golgi network membrane,	GO:0005096~GTPase activator activity,GO:0017137~Rab GTPase binding,		Acetylation,Alternative splicing,Complete proteome,Cytoplasmic vesicle,Golgi apparatus,GTPase activation,Phosphoprotein,Proteomics identification,Reference proteome,
							1									USP7	ubiquitin specific peptidase 7(USP7)	Homo sapiens	fertility,Heart Failure,Hypertrophy, Left Ventricular,prostate cancer,Tobacco Use Disorder,	GO:0006283~transcription-coupled nucleotide-excision repair,GO:0006511~ubiquitin-dependent protein catabolic process,GO:0007275~multicellular organism development,GO:0010216~maintenance of DNA methylation,GO:0016032~viral process,GO:0016579~protein deubiquitination,GO:0032088~negative regulation of NF-kappaB transcription factor activity,GO:0050821~protein stabilization,GO:0051090~regulation of s…	GO:0005634~nucleus,GO:0005654~nucleoplasm,GO:0005829~cytosol,GO:0016604~nuclear body,GO:0016605~PML body,	GO:0002039~p53 binding,GO:0004197~cysteine-type endopeptidase activity,GO:0004843~thiol-dependent ubiquitin-specific protease activity,GO:0005515~protein binding,GO:0008022~protein C-terminus binding,GO:0008134~transcription factor binding,GO:0031625~ubiquitin protein ligase binding,GO:0036459~thiol-dependent ubiquitinyl hydrolase activity,	hsa04068:FoxO signaling pathway,hsa05168:Herpes simplex infection,hsa05169:Epstein-Barr virus infection,hsa05203:Viral carcinogenesis,	3D-structure,Acetylation,Alternative splicing,Complete proteome,Cytoplasm,Developmental protein,Direct protein sequencing,DNA damage,DNA repair,Host-virus interaction,Hydrolase,Isopeptide bond,Nucleus,Phosphoprotein,Protease,Proteomics identification,Reference proteome,Thiol protease,Ubl conjugation,Ubl conjugation pathway,
													1	2		VCL	vinculin(VCL)	Homo sapiens	Alzheimer's disease ,Cardiomyopathy, Dilated|DCM - Dilated cardiomyopathy,Cardiomyopathy, Hypertrophic,Cleft Lip|Cleft Palate,Type 2 Diabetes| edema | rosiglitazone,	GO:0002009~morphogenesis of an epithelium,GO:0002576~platelet degranulation,GO:0006928~movement of cell or subcellular component,GO:0006936~muscle contraction,GO:0007155~cell adhesion,GO:0007160~cell-matrix adhesion,GO:0030032~lamellipodium assembly,GO:0030334~regulation of cell migration,GO:0030336~negative regulation of cell migration,GO:0034333~adherens junction assembly,GO:0034394~protein loc…	GO:0005576~extracellular region,GO:0005623~cell,GO:0005829~cytosol,GO:0005856~cytoskeleton,GO:0005886~plasma membrane,GO:0005903~brush border,GO:0005911~cell-cell junction,GO:0005912~adherens junction,GO:0005913~cell-cell adherens junction,GO:0005915~zonula adherens,GO:0005916~fascia adherens,GO:0005925~focal adhesion,GO:0015629~actin cytoskeleton,GO:0030055~cell-substrate junction,GO:0043034~cos…	GO:0002162~dystroglycan binding,GO:0003779~actin binding,GO:0005198~structural molecule activity,GO:0005515~protein binding,GO:0008013~beta-catenin binding,GO:0031625~ubiquitin protein ligase binding,GO:0045294~alpha-catenin binding,GO:0045296~cadherin binding,GO:0098641~cadherin binding involved in cell-cell adhesion,	hsa04510:Focal adhesion,hsa04520:Adherens junction,hsa04670:Leukocyte transendothelial migration,hsa04810:Regulation of actin cytoskeleton,hsa05100:Bacterial invasion of epithelial cells,hsa05131:Shigellosis,hsa05146:Amoebiasis,	3D-structure,Acetylation,Actin-binding,Alternative splicing,Cardiomyopathy,Cell adhesion,Cell junction,Cell membrane,Coiled coil,Complete proteome,Cytoplasm,Cytoskeleton,Direct protein sequencing,Disease mutation,Lipoprotein,Membrane,Palmitate,Phosphoprotein,Polymorphism,Proteomics identification,Reference proteome,Repeat,
																VDAC2	voltage dependent anion channel 2(VDAC2)	Homo sapiens	Acquired Immunodeficiency Syndrome|Disease Progression,Alzheimer's disease ,	GO:0006820~anion transport,GO:0032272~negative regulation of protein polymerization,GO:0055085~transmembrane transport,GO:1903959~regulation of anion transmembrane transport,GO:2001243~negative regulation of intrinsic apoptotic signaling pathway,	GO:0005634~nucleus,GO:0005739~mitochondrion,GO:0005741~mitochondrial outer membrane,GO:0005743~mitochondrial inner membrane,GO:0008021~synaptic vesicle,GO:0016021~integral component of membrane,GO:0042645~mitochondrial nucleoid,GO:0043209~myelin sheath,GO:0045121~membrane raft,GO:0046930~pore complex,GO:0070062~extracellular exosome,	GO:0000166~nucleotide binding,GO:0005515~protein binding,GO:0008308~voltage-gated anion channel activity,GO:0015288~porin activity,	hsa04020:Calcium signaling pathway,hsa04022:cGMP-PKG signaling pathway,hsa05012:Parkinson's disease,hsa05016:Huntington's disease,hsa05166:HTLV-I infection,	Acetylation,Alternative splicing,Complete proteome,Direct protein sequencing,Ion transport,Isopeptide bond,Membrane,Mitochondrion,Mitochondrion outer membrane,NAD,Nucleotide-binding,Polymorphism,Porin,Proteomics identification,Reference proteome,Transmembrane,Transmembrane beta strand,Transport,Ubl conjugation,
																VPS9D1	VPS9 domain containing 1(VPS9D1)	Homo sapiens		GO:0015986~ATP synthesis coupled proton transport,GO:0043547~positive regulation of GTPase activity,		GO:0005096~GTPase activator activity,GO:0005215~transporter activity,		Alternative splicing,Coiled coil,Complete proteome,GTPase activation,Phosphoprotein,Proteomics identification,Reference proteome,
				1			1									VWA3B	von Willebrand factor A domain containing 3B(VWA3B)	Homo sapiens	Heart Failure,Heart Rate,Tobacco Use Disorder,		GO:0005737~cytoplasm,			Alternative splicing,Complete proteome,Cytoplasm,Disease mutation,Mental retardation,Neurodegeneration,Polymorphism,Proteomics identification,Reference proteome,
1																WDR31	WD repeat domain 31(WDR31)	Homo sapiens	Brain Ischemia|Cardiovascular Diseases|Coronary Disease|Stroke,Coronary Disease|Coronary heart disease|Myocardial Infarction,					Alternative splicing,Complete proteome,Polymorphism,Proteomics identification,Reference proteome,Repeat,WD repeat,
																WFDC1	WAP four-disulfide core domain 1(WFDC1)	Homo sapiens	Arthritis, Rheumatoid|Rheumatoid Arthritis,	GO:0001558~regulation of cell growth,GO:0010951~negative regulation of endopeptidase activity,GO:0030308~negative regulation of cell growth,GO:0032355~response to estradiol,GO:0042493~response to drug,GO:0050680~negative regulation of epithelial cell proliferation,GO:0050728~negative regulation of inflammatory response,GO:0061045~negative regulation of wound healing,	GO:0005615~extracellular space,	GO:0004867~serine-type endopeptidase inhibitor activity,		Complete proteome,Disulfide bond,Polymorphism,Protease inhibitor,Reference proteome,Secreted,Serine protease inhibitor,Signal,
			1										1	2		WHRN	whirlin(WHRN)	Homo sapiens	bipolar affective disorder,Bipolar Disorder,Cleft Lip|Cleft Palate,Hemoglobins,hypertension,Respiratory Function Tests,Usher Syndromes,	GO:0001895~retina homeostasis,GO:0007605~sensory perception of sound,GO:0010628~positive regulation of gene expression,GO:0021694~cerebellar Purkinje cell layer formation,GO:0045184~establishment of protein localization,GO:0050953~sensory perception of light stimulus,GO:0060122~inner ear receptor stereocilium organization,GO:1990227~paranodal junction maintenance,	GO:0001917~photoreceptor inner segment,GO:0002142~stereocilia ankle link complex,GO:0005737~cytoplasm,GO:0005884~actin filament,GO:0030426~growth cone,GO:0032391~photoreceptor connecting cilium,GO:0032420~stereocilium,GO:0032426~stereocilium tip,GO:0036064~ciliary basal body,GO:1990075~periciliary membrane compartment,GO:1990696~USH2 complex,	GO:0005515~protein binding,		3D-structure,Alternative splicing,Cell projection,Complete proteome,Cytoplasm,Deafness,Hearing,Non-syndromic deafness,Phosphoprotein,Polymorphism,Proteomics identification,Reference proteome,Repeat,Retinitis pigmentosa,Signal,Usher syndrome,
																WRB	tryptophan rich basic protein(WRB)	Homo sapiens		GO:0071816~tail-anchored membrane protein insertion into ER membrane,	GO:0005634~nucleus,GO:0005789~endoplasmic reticulum membrane,GO:0016021~integral component of membrane,			Alternative splicing,Coiled coil,Complete proteome,Endoplasmic reticulum,Membrane,Polymorphism,Proteomics identification,Reference proteome,Transmembrane,Transmembrane helix,
											1	1			1	XRCC5	X-ray repair cross complementing 5(XRCC5)	Homo sapiens	Adenocarcinoma|Carcinoma, Squamous Cell|Deglutition Disorders|Head and Neck Neoplasms|Radiodermatitis,Alcoholism,Bladder Cancer,brain cancer,Brain Neoplasms|Glioma,Breast Cancer,breast cancer ,Cancer,chronic obstructive pulmonary disease,Chronic renal failure|Kidney Failure, Chronic,Colorectal Cancer,Colorectal Neoplasms,Coronary Disease,cytogenetic studies,endometrial cancer; cervical cancer; ra…	GO:0000723~telomere maintenance,GO:0006302~double-strand break repair,GO:0006303~double-strand break repair via nonhomologous end joining,GO:0006310~DNA recombination,GO:0006351~transcription, DNA-templated,GO:0007420~brain development,GO:0008283~cell proliferation,GO:0032481~positive regulation of type I interferon production,GO:0032508~DNA duplex unwinding,GO:0042493~response to drug,GO:0045892…	GO:0000783~nuclear telomere cap complex,GO:0000784~nuclear chromosome, telomeric region,GO:0005634~nucleus,GO:0005654~nucleoplasm,GO:0005730~nucleolus,GO:0005829~cytosol,GO:0005886~plasma membrane,GO:0016020~membrane,GO:0043564~Ku70:Ku80 complex,GO:0070419~nonhomologous end joining complex,	GO:0003677~DNA binding,GO:0003684~damaged DNA binding,GO:0003690~double-stranded DNA binding,GO:0003691~double-stranded telomeric DNA binding,GO:0004003~ATP-dependent DNA helicase activity,GO:0005515~protein binding,GO:0005524~ATP binding,GO:0008022~protein C-terminus binding,GO:0031625~ubiquitin protein ligase binding,GO:0042162~telomeric DNA binding,GO:0044212~transcription regulatory region DN…	hsa03450:Non-homologous end-joining,	3D-structure,Acetylation,Activator,ATP-binding,Chromosome,Complete proteome,Direct protein sequencing,DNA damage,DNA recombination,DNA repair,DNA-binding,Helicase,Hydrolase,Isopeptide bond,Nucleotide-binding,Nucleus,Phosphoprotein,Polymorphism,Proteomics identification,Reference proteome,Systemic lupus erythematosus,Transcription,Transcription regulation,Ubl conjugation,
													1			ZAP70	zeta chain of T cell receptor associated protein kinase 70(ZAP70)	Homo sapiens	HIV,	GO:0002250~adaptive immune response,GO:0002281~macrophage activation involved in immune response,GO:0002283~neutrophil activation involved in immune response,GO:0006468~protein phosphorylation,GO:0006954~inflammatory response,GO:0006955~immune response,GO:0007169~transmembrane receptor protein tyrosine kinase signaling pathway,GO:0018108~peptidyl-tyrosine phosphorylation,GO:0030217~T cell differe…	GO:0001772~immunological synapse,GO:0005737~cytoplasm,GO:0005829~cytosol,GO:0005886~plasma membrane,GO:0005911~cell-cell junction,GO:0031234~extrinsic component of cytoplasmic side of plasma membrane,GO:0042101~T cell receptor complex,GO:0045121~membrane raft,	GO:0004713~protein tyrosine kinase activity,GO:0004715~non-membrane spanning protein tyrosine kinase activity,GO:0005102~receptor binding,GO:0005515~protein binding,GO:0005524~ATP binding,	hsa04014:Ras signaling pathway,hsa04064:NF-kappa B signaling pathway,hsa04650:Natural killer cell mediated cytotoxicity,hsa04660:T cell receptor signaling pathway,hsa05340:Primary immunodeficiency,	3D-structure,Acetylation,Adaptive immunity,Alternative splicing,ATP-binding,Cell membrane,Complete proteome,Cytoplasm,Disease mutation,Immunity,Kinase,Membrane,Nucleotide-binding,Phosphoprotein,Polymorphism,Reference proteome,Repeat,SCID,SH2 domain,Transferase,Tyrosine-protein kinase,
																ZBED8	zinc finger BED-type containing 8(ZBED8)	Homo sapiens		GO:0006357~regulation of transcription from RNA polymerase II promoter,	GO:0005654~nucleoplasm,GO:0005737~cytoplasm,	GO:0000981~RNA polymerase II transcription factor activity, sequence-specific DNA binding,GO:0003677~DNA binding,GO:0005515~protein binding,		Complete proteome,Polymorphism,Reference proteome,
																ZC3H18	zinc finger CCCH-type containing 18(ZC3H18)	Homo sapiens	Tobacco Use Disorder,		GO:0005654~nucleoplasm,	GO:0005515~protein binding,GO:0044822~poly(A) RNA binding,GO:0046872~metal ion binding,		Acetylation,Alternative splicing,Coiled coil,Complete proteome,Isopeptide bond,Metal-binding,Nucleus,Phosphoprotein,Polymorphism,Proteomics identification,Reference proteome,Ubl conjugation,Zinc,Zinc-finger,
																ZCCHC14	zinc finger CCHC-type containing 14(ZCCHC14)	Homo sapiens	Body Weight,Depressive Disorder, Major,Waist Circumference,			GO:0003676~nucleic acid binding,GO:0008270~zinc ion binding,GO:0035091~phosphatidylinositol binding,		Alternative splicing,Complete proteome,Metal-binding,Polymorphism,Proteomics identification,Reference proteome,Zinc,Zinc-finger,
																ZCCHC24	zinc finger CCHC-type containing 24(ZCCHC24)	Homo sapiens	Alzheimer's disease ,Tobacco Use Disorder,			GO:0003676~nucleic acid binding,GO:0008270~zinc ion binding,GO:0044822~poly(A) RNA binding,		Complete proteome,Metal-binding,Phosphoprotein,Polymorphism,Reference proteome,Zinc,Zinc-finger,
																ZDHHC7	zinc finger DHHC-type containing 7(ZDHHC7)	Homo sapiens	height,	GO:0018230~peptidyl-L-cysteine S-palmitoylation,GO:0018345~protein palmitoylation,	GO:0000139~Golgi membrane,GO:0005634~nucleus,GO:0005654~nucleoplasm,GO:0005730~nucleolus,GO:0005794~Golgi apparatus,GO:0016021~integral component of membrane,GO:0043231~intracellular membrane-bounded organelle,	GO:0008270~zinc ion binding,GO:0016409~palmitoyltransferase activity,GO:0019706~protein-cysteine S-palmitoyltransferase activity,		Acyltransferase,Alternative splicing,Complete proteome,Golgi apparatus,Lipoprotein,Membrane,Palmitate,Polymorphism,Proteomics identification,Reference proteome,Transferase,Transmembrane,Transmembrane helix,
																ZFP37	ZFP37 zinc finger protein(ZFP37)	Homo sapiens		GO:0006351~transcription, DNA-templated,GO:0006355~regulation of transcription, DNA-templated,	GO:0005634~nucleus,	GO:0003677~DNA binding,GO:0003700~transcription factor activity, sequence-specific DNA binding,GO:0008270~zinc ion binding,		Alternative splicing,Complete proteome,DNA-binding,Metal-binding,Nucleus,Phosphoprotein,Polymorphism,Reference proteome,Repeat,Transcription,Transcription regulation,Zinc,Zinc-finger,
													1		1	ZMIZ1	zinc finger MIZ-type containing 1(ZMIZ1)	Homo sapiens	Alzheimer's disease ,Attention Deficit Disorder with Hyperactivity,Bipolar Disorder,Body Weight,Breath Tests,Celiac disease,Crohn Disease,Crohn Disease|Crohn's disease,diabetes, type 1 ,diabetes, type 2,inflammatory bowel disease (early onset),Inflammatory Bowel Diseases,Lipids,Multiple Sclerosis,Tobacco Use Disorder,Triglycerides,Vitiligo,	GO:0001570~vasculogenesis,GO:0001701~in utero embryonic development,GO:0003007~heart morphogenesis,GO:0006351~transcription, DNA-templated,GO:0007296~vitellogenesis,GO:0007569~cell aging,GO:0045944~positive regulation of transcription from RNA polymerase II promoter,GO:0048146~positive regulation of fibroblast proliferation,GO:0048589~developmental growth,GO:0048844~artery morphogenesis,	GO:0005654~nucleoplasm,GO:0005737~cytoplasm,GO:0016607~nuclear speck,GO:0043231~intracellular membrane-bounded organelle,	GO:0008270~zinc ion binding,		3D-structure,Alternative splicing,Complete proteome,Cytoplasm,Isopeptide bond,Metal-binding,Nucleus,Polymorphism,Proteomics identification,Reference proteome,Transcription,Transcription regulation,Ubl conjugation,Zinc,Zinc-finger,
																ZNF276	zinc finger protein 276(ZNF276)	Homo sapiens		GO:0006351~transcription, DNA-templated,GO:0006355~regulation of transcription, DNA-templated,	GO:0000776~kinetochore,GO:0000777~condensed chromosome kinetochore,GO:0005634~nucleus,	GO:0003676~nucleic acid binding,GO:0003677~DNA binding,GO:0005515~protein binding,GO:0008270~zinc ion binding,GO:0046872~metal ion binding,		Alternative splicing,Centromere,Chromosome,Complete proteome,DNA-binding,Kinetochore,Metal-binding,Nucleus,Polymorphism,Proteomics identification,Reference proteome,Repeat,Transcription,Transcription regulation,Zinc,Zinc-finger,
																ZNF503	zinc finger protein 503(ZNF503)	Homo sapiens		GO:0006351~transcription, DNA-templated,GO:0006355~regulation of transcription, DNA-templated,GO:0008285~negative regulation of cell proliferation,GO:0010629~negative regulation of gene expression,GO:0061351~neural precursor cell proliferation,GO:0070315~G1 to G0 transition involved in cell differentiation,	GO:0005634~nucleus,	GO:0003676~nucleic acid binding,GO:0046872~metal ion binding,		Acetylation,Alternative splicing,Complete proteome,Metal-binding,Methylation,Nucleus,Phosphoprotein,Polymorphism,Reference proteome,Repressor,Transcription,Transcription regulation,Zinc,Zinc-finger,
1	1		1		1											ZNF618	zinc finger protein 618(ZNF618)	Homo sapiens	Apoplexy|Cerebral Hemorrhage|Cerebral Hemorrhages|Intracranial Hemorrhages|Stroke|Subarachnoid Hemorrhage,Blood Pressure,Cleft Lip|Cleft Palate,hypertension,Kidney Diseases,	GO:0006351~transcription, DNA-templated,GO:0006355~regulation of transcription, DNA-templated,	GO:0005634~nucleus,	GO:0003677~DNA binding,GO:0046872~metal ion binding,		Acetylation,Alternative splicing,Complete proteome,DNA-binding,Isopeptide bond,Metal-binding,Nucleus,Proteomics identification,Reference proteome,Repeat,Transcription,Transcription regulation,Ubl conjugation,Zinc,Zinc-fingerFT GMGVGGPGTGWASRW,
																ZSWIM8	zinc finger SWIM-type containing 8(ZSWIM8)	Homo sapiens	Alzheimer's disease ,			GO:0008270~zinc ion binding,		Alternative splicing,Complete proteome,Metal-binding,Phosphoprotein,Proteomics identification,Reference proteome,Zinc,Zinc-finger,

## Sheet: Gene locations
Homo sapiens homologue	Equine chromosome	Gene start	Gene end	ID	Gene Name
UNC5B	1	59285358	59303802	UNC5B	unc-5 netrin receptor B(UNC5B)
SLC29A3	1	59320506	59357614	SLC29A3	solute carrier family 29 member 3(SLC29A3)
CDH23	1	59492523	59785104	CDH23	cadherin related 23(CDH23)
PSAP	1	59787228	59802673	PSAP	prosaposin(PSAP)
CHST3	1	59917187	59919901	CHST3	carbohydrate sulfotransferase 3(CHST3)
SPOCK2	1	59970116	59992878	SPOCK2	SPARC/osteonectin, cwcv and kazal like domains proteoglycan 2(SPOCK2)
ASCC1	1	60002355	60114123	ASCC1	activating signal cointegrator 1 complex subunit 1(ASCC1)
ANAPC16	1	60118507	60124809	ANAPC16	anaphase promoting complex subunit 16(ANAPC16)
DDIT4	1	60151732	60153042	DDIT4	DNA damage inducible transcript 4(DDIT4)
DNAJB12	1	60195946	60212172	DNAJB12	DnaJ heat shock protein family (Hsp40) member B12(DNAJB12)
MICU1	1	60221713	60444626	MICU1	mitochondrial calcium uptake 1(MICU1)
MCU	1	60549411	60736551	MCU	mitochondrial calcium uniporter(MCU)
OIT3	1	60741912	60763330	OIT3	oncoprotein induced transcript 3(OIT3)
PLA2G12B	1	60765144	60793312	PLA2G12B	phospholipase A2 group XIIB(PLA2G12B)
P4HA1	1	60826989	60883912	P4HA1	prolyl 4-hydroxylase subunit alpha 1(P4HA1)
NUDT13	1	60929689	60939672	NUDT13	nudix hydrolase 13(NUDT13)
ECD	1	60942003	60968319	ECD	ecdysoneless cell cycle regulator(ECD)
FAM149B1	1	60970263	61036121	FAM149B1	family with sequence similarity 149 member B1(FAM149B1)
DNAJC9	1	61038416	61042536	DNAJC9	DnaJ heat shock protein family (Hsp40) member C9(DNAJC9)
MRPS16	1	61045490	61047351	MRPS16	mitochondrial ribosomal protein S16(MRPS16)
CFAP70	1	61049083	61181999	CFAP70	cilia and flagella associated protein 70(CFAP70)
ANXA7	1	61191121	61217547	ANXA7	annexin A7(ANXA7)
MSS51	1	61224198	61227317	MSS51	MSS51 mitochondrial translational activator(MSS51)
PPP3CB	1	61234363	61267642	PPP3CB	protein phosphatase 3 catalytic subunit beta(PPP3CB)
USP54	1	61280031	61342810	USP54	ubiquitin specific peptidase 54(USP54)
MYOZ1	1	61396150	61402663	MYOZ1	myozenin 1(MYOZ1)
SYNPO2L	1	61406107	61412819	SYNPO2L	synaptopodin 2 like(SYNPO2L)
SEC24C	1	61415906	61433507	SEC24C	SEC24 homolog C, COPII coat complex component(SEC24C)
FUT11	1	61434738	61437775	FUT11	fucosyltransferase 11(FUT11)
CHCHD1	1	61441792	61443045	CHCHD1	coiled-coil-helix-coiled-coil-helix domain containing 1(CHCHD1)
ZSWIM8	1	61445996	61460357	ZSWIM8	zinc finger SWIM-type containing 8(ZSWIM8)
CAMK2G	1	61470837	61524546	CAMK2G	calcium/calmodulin dependent protein kinase II gamma(CAMK2G)
PLAU	1	61551733	61556480	PLAU	plasminogen activator, urokinase(PLAU)
VCL	1	61615198	61710132	VCL	vinculin(VCL)
AP3M1	1	61714634	61724358	AP3M1	adaptor related protein complex 3 mu 1 subunit(AP3M1)
ADK	1	61734968	62257104	ADK	adenosine kinase(ADK)
KAT6B	1	62349851	62530596	KAT6B	lysine acetyltransferase 6B(KAT6B)
DUPD1	1	62535401	62556716	DUPD1	dual specificity phosphatase and pro isomerase domain containing 1(DUPD1)
DUSP13	1	62587242	62606059	DUSP13	dual specificity phosphatase 13(DUSP13)
SAMD8	1	62616372	62665031	SAMD8	sterile alpha motif domain containing 8(SAMD8)
COMTD1	1	62648574	62802382	COMTD1	catechol-O-methyltransferase domain containing 1(COMTD1)
VDAC2	1	62690834	62705506	VDAC2	voltage dependent anion channel 2(VDAC2)
ZNF503	1	62830520	62833070	ZNF503	zinc finger protein 503(ZNF503)
KCNMA1	1	64178413	64684808	KCNMA1	potassium calcium-activated channel subfamily M alpha 1(KCNMA1)
DLG5	1	65017459	65144609	DLG5	discs large MAGUK scaffold protein 5(DLG5)
POLR3A	1	65183124	65229685	POLR3A	RNA polymerase III subunit A(POLR3A)
ZMIZ1	1	66286005	66392640	ZMIZ1	zinc finger MIZ-type containing 1(ZMIZ1)
PPIF	1	66438186	66444075	PPIF	peptidylprolyl isomerase F(PPIF)
ZCCHC24	1	66464266	66527757	ZCCHC24	zinc finger CCHC-type containing 24(ZCCHC24)
ANXA11	1	66608172	66648996	ANXA11	annexin A11(ANXA11)
PLAC9	1	66657067	66668785	PLAC9	placenta specific 9(PLAC9)
TMEM254	1	66704265	66711043	TMEM254	transmembrane protein 254(TMEM254)
DYNLRB2	3	28466051	28472731	DYNLRB2	dynein light chain roadblock-type 2(DYNLRB2)
CDYL2	3	28514239	28561279	CDYL2	chromodomain Y-like 2(CDYL2)
CMC2	3	28784415	28800683	CMC2	C-X9-C motif containing 2(CMC2)
CENPN	3	28804529	28825492	CENPN	centromere protein N(CENPN)
ATMIN	3	28837911	28841539	ATMIN	ATM interactor(ATMIN)
C16orf46	3	28848636	28853455	C16orf46	chromosome 16 open reading frame 46(C16orf46)
GCSH	3	28870575	28879032	GCSH	glycine cleavage system protein H(GCSH)
BCO1	3	29001280	29036875	BCO1	beta-carotene oxygenase 1(BCO1)
GAN	3	29084755	29105590	GAN	gigaxonin(GAN)
CMIP	3	29298138	29390317	CMIP	c-Maf inducing protein(CMIP)
PLCG2	3	29443064	29584590	PLCG2	phospholipase C gamma 2(PLCG2)
SDR42E1	3	29608058	29610053	SDR42E1	short chain dehydrogenase/reductase family 42E, member 1(SDR42E1)
HSD17B2	3	29639143	29700362	HSD17B2	hydroxysteroid 17-beta dehydrogenase 2(HSD17B2)
MPHOSPH6	3	29733789	29747437	MPHOSPH6	M-phase phosphoprotein 6(MPHOSPH6)
CDH13	3	30386191	31158287	CDH13	cadherin 13(CDH13)
HSBP1	3	31167354	31168681	HSBP1	heat shock factor binding protein 1(HSBP1)
OSGIN1	3	31298914	31303759	OSGIN1	oxidative stress induced growth inhibitor 1(OSGIN1)
NECAB2	3	31313789	31334786	NECAB2	N-terminal EF-hand calcium binding protein 2(NECAB2)
SLC38A8	3	31341377	31362222	SLC38A8	solute carrier family 38 member 8(SLC38A8)
MBTPS1	3	31372238	31412670	MBTPS1	membrane bound transcription factor peptidase, site 1(MBTPS1)
HSDL1	3	31428351	31435934	HSDL1	hydroxysteroid dehydrogenase like 1(HSDL1)
DNAAF1	3	31449251	31465094	DNAAF1	dynein axonemal assembly factor 1(DNAAF1)
TAF1C	3	31467300	31473484	TAF1C	TATA-box binding protein associated factor, RNA polymerase I subunit C(TAF1C)
ADAD2	3	31483243	31485829	ADAD2	adenosine deaminase domain containing 2(ADAD2)
KCNG4	3	31500026	31513603	KCNG4	potassium voltage-gated channel modifier subfamily G member 4(KCNG4)
WFDC1	3	31556302	31580181	WFDC1	WAP four-disulfide core domain 1(WFDC1)
ATP2C2	3	31630465	31685311	ATP2C2	ATPase secretory pathway Ca2+ transporting 2(ATP2C2)
TLDC1	3	31697565	31709038	TLDC1	TBC/LysM-associated domain containing 1(TLDC1)
COTL1	3	31772229	31809779	COTL1	coactosin like F-actin binding protein 1(COTL1)
KLHL36	3	31836483	31847383	KLHL36	kelch like family member 36(KLHL36)
USP10	3	31903508	31941500	USP10	ubiquitin specific peptidase 10(USP10)
CRISPLD2	3	31989628	32036768	CRISPLD2	cysteine rich secretory protein LCCL domain containing 2(CRISPLD2)
ZDHHC7	3	32103984	32129468	ZDHHC7	zinc finger DHHC-type containing 7(ZDHHC7)
KIAA0513	3	32172251	32190173	KIAA0513	KIAA0513(KIAA0513)
FAM92B	3	32199022	32207710	FAM92B	family with sequence similarity 92 member B(FAM92B)
GSE1	3	32630012	32665736	GSE1	Gse1 coiled-coil protein(GSE1)
GINS2	3	32670652	32677799	GINS2	GINS complex subunit 2(GINS2)
EMC8	3	32688233	32765756	EMC8	ER membrane protein complex subunit 8(EMC8)
C16orf74	3	32689374	32711991	C16orf74	chromosome 16 open reading frame 74(C16orf74)
COX4I1	3	32767466	32773808	COX4I1	cytochrome c oxidase subunit 4I1(COX4I1)
IRF8	3	32861313	32873519	IRF8	interferon regulatory factor 8(IRF8)
FOXF1	3	33360886	33363420	FOXF1	forkhead box F1(FOXF1)
MTHFSD	3	33379887	33398945	MTHFSD	methenyltetrahydrofolate synthetase domain containing(MTHFSD)
FOXL1	3	33426576	33427109	FOXL1	forkhead box L1(FOXL1)
FBXO31	3	34019063	34049309	FBXO31	F-box protein 31(FBXO31)
ZCCHC14	3	34085811	34124217	ZCCHC14	zinc finger CCHC-type containing 14(ZCCHC14)
JPH3	3	34238255	34331020	JPH3	junctophilin 3(JPH3)
KLHDC4	3	34341167	34394507	KLHDC4	kelch domain containing 4(KLHDC4)
SLC7A5	3	34439149	34469394	SLC7A5	solute carrier family 7 member 5(SLC7A5)
CA5A	3	34486174	34512181	CA5A	carbonic anhydrase 5A(CA5A)
BANP	3	34555030	34645020	BANP	BTG3 associated nuclear protein(BANP)
ZC3H18	3	35101327	35154288	ZC3H18	zinc finger CCCH-type containing 18(ZC3H18)
IL17C	3	35160650	35161874	IL17C	interleukin 17C(IL17C)
CYBA	3	35164679	35174016	CYBA	cytochrome b-245 alpha chain(CYBA)
MVD	3	35175977	35183869	MVD	mevalonate diphosphate decarboxylase(MVD)
SNAI3	3	35198638	35201575	SNAI3	snail family transcriptional repressor 3(SNAI3)
RNF166	3	35214114	35218061	RNF166	ring finger protein 166(RNF166)
CTU2	3	35223956	35232351	CTU2	cytosolic thiouridylase subunit 2(CTU2)
PIEZO1	3	35232776	35252686	PIEZO1	piezo type mechanosensitive ion channel component 1(PIEZO1)
CDT1	3	35311418	35315287	CDT1	chromatin licensing and DNA replication factor 1(CDT1)
APRT	3	35316191	35318207	APRT	adenine phosphoribosyltransferase(APRT)
GALNS	3	35320468	35343952	GALNS	galactosamine (N-acetyl)-6-sulfatase(GALNS)
TRAPPC2L	3	35348905	35352128	TRAPPC2L	trafficking protein particle complex 2 like(TRAPPC2L)
PABPN1L	3	35356455	35359062	PABPN1L	poly(A) binding protein nuclear 1 like, cytoplasmic(PABPN1L)
CBFA2T3	3	35367555	35390014	CBFA2T3	CBFA2/RUNX1 translocation partner 3(CBFA2T3)
ACSF3	3	35566484	35628236	ACSF3	acyl-CoA synthetase family member 3(ACSF3)
CDH15	3	35656487	35667633	CDH15	cadherin 15(CDH15)
ANKRD11	3	35703802	35714536	ANKRD11	ankyrin repeat domain 11(ANKRD11)
SPG7	3	35931713	35963940	SPG7	SPG7, paraplegin matrix AAA peptidase subunit(SPG7)
RPL13	3	35969500	35971942	RPL13	ribosomal protein L13(RPL13)
CPNE7	3	35985600	36015509	CPNE7	copine 7(CPNE7)
DPEP1	3	36036924	36044031	DPEP1	dipeptidase 1 (renal)(DPEP1)
SPATA33	3	36065950	36066159	SPATA33	spermatogenesis associated 33(SPATA33)
CDK10	3	36068115	36075811	CDK10	cyclin dependent kinase 10(CDK10)
SPATA2L	3	36077408	36080292	SPATA2L	spermatogenesis associated 2 like(SPATA2L)
VPS9D1	3	36086519	36094321	VPS9D1	VPS9 domain containing 1(VPS9D1)
ZNF276	3	36104887	36115625	ZNF276	zinc finger protein 276(ZNF276)
FANCA	3	36116037	36171915	FANCA	Fanconi anemia complementation group A(FANCA)
SPIRE2	3	36201219	36220872	SPIRE2	spire type actin nucleation factor 2(SPIRE2)
TCF25	3	36224618	36254616	TCF25	transcription factor 25(TCF25)
TUBB3	3	36263694	36272042	TUBB3	tubulin beta 3 class III(TUBB3)
DEF8	3	36283877	36293858	DEF8	differentially expressed in FDCP 8 homolog(DEF8)
DBNDD1	3	36332888	36334383	DBNDD1	dysbindin domain containing 1(DBNDD1)
GAS8	3	36348525	36361935	GAS8	growth arrest specific 8(GAS8)
PRDM7	3	36378671	36384446	PRDM7	PR/SET domain 7(PRDM7)
ADGRE2	3	36485943	36493029	ADGRE2	adhesion G protein-coupled receptor E2(ADGRE2)
OR7A5	3	36554804	36555709	OR7A5	olfactory receptor family 7 subfamily A member 5(OR7A5)
CENPE	3	36796980	36845326	CENPE	centromere protein E(CENPE)
BDH2	3	36890817	36917686	BDH2	3-hydroxybutyrate dehydrogenase, type 2(BDH2)
SLC9B2	3	36933469	36981266	SLC9B2	solute carrier family 9 member B2(SLC9B2)
SLC9B1	3	37008963	37059062	SLC9B1	solute carrier family 9 member B1(SLC9B1)
CISD2	3	37084250	37086426	CISD2	CDGSH iron sulfur domain 2(CISD2)
UBE2D3	3	37154280	37167837	UBE2D3	ubiquitin conjugating enzyme E2 D3(UBE2D3)
MANBA	3	37204059	37306787	MANBA	mannosidase beta(MANBA)
NFKB1	3	37317740	37407632	NFKB1	nuclear factor kappa B subunit 1(NFKB1)
SLC39A8	3	37578593	37625628	SLC39A8	solute carrier family 39 member 8(SLC39A8)
BANK1	3	37741696	38020128	BANK1	B-cell scaffold protein with ankyrin repeats 1(BANK1)
PPP3CA	3	38531893	38677807	PPP3CA	protein phosphatase 3 catalytic subunit alpha(PPP3CA)
EMCN	3	39159431	39170331	EMCN	endomucin(EMCN)
DDIT4L	3	39346456	39348883	DDIT4L	DNA damage inducible transcript 4 like(DDIT4L)
H2AFZ	3	39553200	39554138	H2AFZ	H2A histone family member Z(H2AFZ)
DNAJB14	3	39578196	39607247	DNAJB14	DnaJ heat shock protein family (Hsp40) member B14(DNAJB14)
LAMTOR3	3	39617734	39628537	LAMTOR3	late endosomal/lysosomal adaptor, MAPK and MTOR activator 3(LAMTOR3)
DAPP1	3	39644056	39690466	DAPP1	dual adaptor of phosphotyrosine and 3-phosphoinositides 1(DAPP1)
MTTP	3	39822153	39866768	MTTP	microsomal triglyceride transfer protein(MTTP)
TRMT10A	3	39875645	39893437	TRMT10A	tRNA methyltransferase 10A(TRMT10A)
C4orf17	3	39904358	39926610	C4orf17	chromosome 4 open reading frame 17(C4orf17)
ADH1B	3	39988981	40069555	ADH1B	alcohol dehydrogenase 1B (class I), beta polypeptide(ADH1B)
ADH6	3	40165159	40181783	ADH6	alcohol dehydrogenase 6 (class V)(ADH6)
METAP1	3	40308137	40356471	METAP1	methionyl aminopeptidase 1(METAP1)
EIF4E	3	40430340	40444233	EIF4E	eukaryotic translation initiation factor 4E(EIF4E)
TSPAN5	3	40639321	40789700	TSPAN5	tetraspanin 5(TSPAN5)
RAP1GDS1	3	40810037	40927176	RAP1GDS1	Rap1 GTPase-GDP dissociation stimulator 1(RAP1GDS1)
STPG2	3	41058687	41348723	STPG2	sperm tail PG-rich repeat containing 2(STPG2)
PDHA2	3	42997463	42998629	PDHA2	pyruvate dehydrogenase (lipoamide) alpha 2(PDHA2)
BMPR1B	3	43301880	43858346	BMPR1B	bone morphogenetic protein receptor type 1B(BMPR1B)
UNC5C	3	43428905	43571311	UNC5C	unc-5 netrin receptor C(UNC5C)
BARD1	6	4971888	5037904	BARD1	BRCA1 associated RING domain 1(BARD1)
ABCA12	6	5164289	5324297	ABCA12	ATP binding cassette subfamily A member 12(ABCA12)
ATIC	6	5446142	5472875	ATIC	5-aminoimidazole-4-carboxamide ribonucleotide formyltransferase/IMP cyclohydrolase(ATIC)
FN1	6	5486218	5551290	FN1	fibronectin 1(FN1)
MREG	6	6003386	6039910	MREG	melanoregulin(MREG)
PECR	6	6083293	6106046	PECR	peroxisomal trans-2-enoyl-CoA reductase(PECR)
TMEM169	6	6106333	6131192	TMEM169	transmembrane protein 169(TMEM169)
XRCC5	6	6144068	6232416	XRCC5	X-ray repair cross complementing 5(XRCC5)
SMARCAL1	6	6403081	6454865	SMARCAL1	SWI/SNF related, matrix associated, actin dependent regulator of chromatin, subfamily a like 1(SMARCAL1)
IGFBP2	6	6594703	6598245	IGFBP2	insulin like growth factor binding protein 2(IGFBP2)
IGFBP5	6	6609390	6625833	IGFBP5	insulin like growth factor binding protein 5(IGFBP5)
TNP1	6	6772235	6772745	TNP1	transition protein 1(TNP1)
TNS1	6	7610232	7705182	TNS1	tensin 1(TNS1)
RUFY4	6	7827181	7842661	RUFY4	RUN and FYVE domain containing 4(RUFY4)
CXCR1	6	7857487	7858642	CXCR1	C-X-C motif chemokine receptor 1(CXCR1)
ARPC2	6	7918353	7949094	ARPC2	actin related protein 2/3 complex subunit 2(ARPC2)
GPBAR1	6	7955751	7956835	GPBAR1	G protein-coupled bile acid receptor 1(GPBAR1)
AAMP	6	7957551	7962161	AAMP	angio associated migratory cell protein(AAMP)
TMBIM1	6	7967128	7972261	TMBIM1	transmembrane BAX inhibitor motif containing 1(TMBIM1)
MBD2	8	71959884	72029764	MBD2	methyl-CpG binding domain protein 2(MBD2)
POLI	8	72017982	72092859	POLI	DNA polymerase iota(POLI)
STARD6	8	72107781	72128763	STARD6	StAR related lipid transfer domain containing 6(STARD6)
C18orf54	8	72134316	72153014	C18orf54	chromosome 18 open reading frame 54(C18orf54)
DYNAP	8	72335561	72347793	DYNAP	dynactin associated protein(DYNAP)
RAB27B	8	72552596	72610015	RAB27B	RAB27B, member RAS oncogene family(RAB27B)
CCDC68	8	72623238	72668475	CCDC68	coiled-coil domain containing 68(CCDC68)
TCF4	8	72893741	73239577	TCF4	transcription factor 4(TCF4)
PRM3	13	33211084	33211353	PRM3	protamine 3(PRM3)
SOCS1	13	33226799	33227469	SOCS1	suppressor of cytokine signaling 1(SOCS1)
CLEC16A	13	33279990	33479247	CLEC16A	C-type lectin domain family 16 member A(CLEC16A)
CIITA	13	33499651	33545204	CIITA	class II major histocompatibility complex transactivator(CIITA)
TVP23A	13	33620780	33623039	TVP23A	trans-golgi network vesicle protein 23 homolog A(TVP23A)
NUBP1	13	33624865	33643241	NUBP1	nucleotide binding protein 1(NUBP1)
TEKT5	13	33660871	33696867	TEKT5	tektin 5(TEKT5)
EMP2	13	33776335	33785814	EMP2	epithelial membrane protein 2(EMP2)
ATF7IP2	13	33808727	33846726	ATF7IP2	activating transcription factor 7 interacting protein 2(ATF7IP2)
C16orf72	13	34851860	34873465	C16orf72	chromosome 16 open reading frame 72(C16orf72)
USP7	13	35000735	35036784	USP7	ubiquitin specific peptidase 7(USP7)
CARHSP1	13	35066195	35069039	CARHSP1	calcium regulated heat stable protein 1(CARHSP1)
PMM2	13	35074892	35097878	PMM2	phosphomannomutase 2(PMM2)
TMEM186	13	35099163	35099801	TMEM186	transmembrane protein 186(TMEM186)
ABAT	13	35109975	35145460	ABAT	4-aminobutyrate aminotransferase(ABAT)
METTL22	13	35213960	35228455	METTL22	methyltransferase like 22(METTL22)
RBFOX1	13	35934916	36269704	RBFOX1	RNA binding protein, fox-1 homolog 1(RBFOX1)
FAM86C1	13	37993348	38006857	FAM86C1	family with sequence similarity 86 member C1(FAM86C1)
ATP10B	14	19047794	19150485	ATP10B	ATPase phospholipid transporting 10B (putative)(ATP10B)
PTTG2	14	19303151	19309666	PTTG2	pituitary tumor-transforming 2(PTTG2)
SLU7	14	19315261	19327429	SLU7	SLU7 homolog, splicing factor(SLU7)
ZBED8	14	19334166	19336073	ZBED8	zinc finger BED-type containing 8(ZBED8)
C1QTNF2	14	19355866	19376555	C1QTNF2	C1q and tumor necrosis factor related protein 2(C1QTNF2)
CCNJL	14	19412570	19460209	CCNJL	cyclin J like(CCNJL)
FABP6	14	19468800	19474117	FABP6	fatty acid binding protein 6(FABP6)
PWWP2A	14	19566956	19578393	PWWP2A	PWWP domain containing 2A(PWWP2A)
TTC1	14	19591192	19635965	TTC1	tetratricopeptide repeat domain 1(TTC1)
ADRA1B	14	19671714	19718452	ADRA1B	adrenoceptor alpha 1B(ADRA1B)
IL12B	14	20194970	20203472	IL12B	interleukin 12B(IL12B)
UBLCP1	14	20227686	20247078	UBLCP1	ubiquitin like domain containing CTD phosphatase 1(UBLCP1)
RNF145	14	20308525	20352650	RNF145	ring finger protein 145(RNF145)
EBF1	14	20400557	20778064	EBF1	early B-cell factor 1(EBF1)
CLINT1	14	21505357	21533756	CLINT1	clathrin interactor 1(CLINT1)
LSM11	14	21565251	21575065	LSM11	LSM11, U7 small nuclear RNA associated(LSM11)
THG1L	14	21578566	21584207	THG1L	tRNA-histidine guanylyltransferase 1 like(THG1L)
SOX30	14	21617459	21654150	SOX30	SRY-box 30(SOX30)
ADAM19	14	21691499	21767122	ADAM19	ADAM metallopeptidase domain 19(ADAM19)
NIPAL4	14	21773767	21786243	NIPAL4	NIPA like domain containing 4(NIPAL4)
FNDC9	14	21791592	21856789	FNDC9	fibronectin type III domain containing 9(FNDC9)
CYFIP2	14	21808772	21911520	CYFIP2	cytoplasmic FMR1 interacting protein 2(CYFIP2)
ITK	14	21942898	22006630	ITK	IL2 inducible T-cell kinase(ITK)
FAM71B	14	22018786	22021351	FAM71B	family with sequence similarity 71 member B(FAM71B)
MED7	14	22041493	22042245	MED7	mediator complex subunit 7(MED7)
HAVCR2	14	22058284	22072297	HAVCR2	hepatitis A virus cellular receptor 2(HAVCR2)
HAVCR1	14	22085549	22087546	HAVCR1	hepatitis A virus cellular receptor 1(HAVCR1)
SGCD	14	22298803	22666954	SGCD	sarcoglycan delta(SGCD)
MRPL22	14	23811955	23824865	MRPL22	mitochondrial ribosomal protein L22(MRPL22)
GEMIN5	14	23840814	23881307	GEMIN5	gem nuclear organelle associated protein 5(GEMIN5)
CNOT8	14	23886135	23893212	CNOT8	CCR4-NOT transcription complex subunit 8(CNOT8)
FAXDC2	14	23917417	23940414	FAXDC2	fatty acid hydroxylase domain containing 2(FAXDC2)
LARP1	14	23945344	24022973	LARP1	La ribonucleoprotein domain family member 1(LARP1)
LVRN	14	56599821	56675820	MAF	MAF bZIP transcription factor(MAF)
VWA3B	15	11004018	11180724	VWA3B	von Willebrand factor A domain containing 3B(VWA3B)
TMEM131	15	11323152	11499390	TMEM131	transmembrane protein 131(TMEM131)
ZAP70	15	11529127	11540466	ZAP70	zeta chain of T cell receptor associated protein kinase 70(ZAP70)
ACTR1B	15	11610717	11618559	ACTR1B	ARP1 actin-related protein 1 homolog B, centractin beta(ACTR1B)
COX5B	15	11625779	11627525	COX5B	cytochrome c oxidase subunit 5B(COX5B)
FAM178B	15	11652336	11738169	FAM178B	family with sequence similarity 178 member B(FAM178B)
SEMA4C	15	11745378	11752130	SEMA4C	semaphorin 4C(SEMA4C)
ANKRD39	15	11758708	11762343	ANKRD39	ankyrin repeat domain 39(ANKRD39)
ANKRD23	15	11765031	11769143	ANKRD23	ankyrin repeat domain 23(ANKRD23)
CNNM4	15	11794753	11827653	CNNM4	cyclin and CBS domain divalent metal cation transport mediator 4(CNNM4)
LMAN2L	15	11844849	11868985	LMAN2L	lectin, mannose binding 2 like(LMAN2L)
FER1L5	15	11871025	11903427	FER1L5	fer-1 like family member 5(FER1L5)
KANSL3	15	11932380	11978062	KANSL3	KAT8 regulatory NSL complex subunit 3(KANSL3)
SOX11	15	87001361	87002739	SOX11	SRY-box 11(SOX11)
DCDC2C	15	88440637	88474046	DCDC2C	doublecortin domain containing 2C(DCDC2C)
ALLC	15	88505767	88529774	ALLC	allantoicase(ALLC)
COLEC11	15	88550817	88582392	COLEC11	collectin subfamily member 11(COLEC11)
RNASEH1	15	88624548	88633831	RNASEH1	ribonuclease H1(RNASEH1)
ADI1	15	88670185	88672651	ADI1	acireductone dioxygenase 1(ADI1)
TRAPPC12	15	88686290	88763968	TRAPPC12	trafficking protein particle complex 12(TRAPPC12)
MYT1L	15	89904427	90059240	MYT1L	myelin transcription factor 1 like(MYT1L)
TEK	23	44907561	45009946	TEK	TEK receptor tyrosine kinase(TEK)
EQTN	23	45051472	45064528	EQTN	equatorin(EQTN)
MOB3B	23	45081005	45196994	MOB3B	MOB kinase activator 3B(MOB3B)
IFNK	23	45255286	45257066	IFNK	interferon kappa(IFNK)
C9orf72	23	45278533	45296472	C9orf72	chromosome 9 open reading frame 72(C9orf72)
LINGO2	23	45593792	45595612	LINGO2	leucine rich repeat and Ig domain containing 2(LINGO2)
KRT8	23	47669231	47670493	KRT8	keratin 8(KRT8)
ACO1	23	49079235	49116283	ACO1	aconitase 1(ACO1)
DDX58	23	49123738	49162928	DDX58	DExD/H-box helicase 58(DDX58)
TOPORS	23	49177994	49180936	TOPORS	TOP1 binding arginine/serine rich protein(TOPORS)
TMEM215	23	49326499	49327206	TMEM215	transmembrane protein 215(TMEM215)
APTX	23	49466983	49476815	APTX	aprataxin(APTX)
DNAJA1	23	49508250	49517753	DNAJA1	DnaJ heat shock protein family (Hsp40) member A1(DNAJA1)
SMU1	23	49523917	49547952	SMU1	DNA replication regulator and spliceosomal factor(SMU1)
CHMP5	23	49566805	49712668	CHMP5	charged multivesicular body protein 5(CHMP5)
B4GALT1	23	49574813	49594213	B4GALT1	beta-1,4-galactosyltransferase 1(B4GALT1)
BAG1	23	49691706	49700818	BAG1	BCL2 associated athanogene 1(BAG1)
NFX1	23	49721310	49919160	NFX1	nuclear transcription factor, X-box binding 1(NFX1)
AQP7	23	49792490	49801137	AQP7	aquaporin 7(AQP7)
AQP3	23	49837389	49842485	AQP3	aquaporin 3 (Gill blood group)(AQP3)
NOL6	23	49852612	49863633	NOL6	nucleolar protein 6(NOL6)
UBE2R2	23	49949885	49982140	UBE2R2	ubiquitin conjugating enzyme E2 R2(UBE2R2)
UBAP2	23	49987217	50069809	UBAP2	ubiquitin associated protein 2(UBAP2)
PALM2-AKAP2	25	15125991	15382273	PALM2-AKAP2	PALM2-AKAP2 readthrough(PALM2-AKAP2)
C9orf152	25	15404068	15409763	C9orf152	chromosome 9 open reading frame 152(C9orf152)
TXN	25	15434364	15444134	TXN	thioredoxin(TXN)
TXNDC8	25	15488256	15512774	TXNDC8	thioredoxin domain containing 8(TXNDC8)
SVEP1	25	15545761	15711670	SVEP1	sushi, von Willebrand factor type A, EGF and pentraxin domain containing 1(SVEP1)
MUSK	25	15776404	15868685	MUSK	muscle associated receptor tyrosine kinase(MUSK)
LPAR1	25	15923939	15976667	LPAR1	lysophosphatidic acid receptor 1(LPAR1)
OR2K2	25	16267841	16268758	OR2K2	olfactory receptor family 2 subfamily K member 2(OR2K2)
PTGR1	25	16427352	16449549	PTGR1	prostaglandin reductase 1(PTGR1)
DNAJC25	25	16486971	16496145	DNAJC25	DnaJ heat shock protein family (Hsp40) member C25(DNAJC25)
GNG10	25	16509738	16509869	GNG10	G protein subunit gamma 10(GNG10)
C9orf84	25	16516752	16582761	C9orf84	chromosome 9 open reading frame 84(C9orf84)
UGCG	25	16678913	16713065	UGCG	UDP-glucose ceramide glucosyltransferase(UGCG)
SUSD1	25	16820782	16923108	SUSD1	sushi domain containing 1(SUSD1)
PTBP3	25	16970503	17029735	PTBP3	polypyrimidine tract binding protein 3(PTBP3)
HSDL2	25	17084317	17148370	HSDL2	hydroxysteroid dehydrogenase like 2(HSDL2)
KIAA1958	25	17233402	17359760	KIAA1958	KIAA1958(KIAA1958)
INIP	25	17338543	17359905	INIP	INTS3 and NABP interacting protein(INIP)
SNX30	25	17385709	17493051	SNX30	sorting nexin family member 30(SNX30)
SLC46A2	25	17502867	17512729	SLC46A2	solute carrier family 46 member 2(SLC46A2)
ZFP37	25	17740063	17766378	ZFP37	ZFP37 zinc finger protein(ZFP37)
SLC31A2	25	18097099	18107692	SLC31A2	solute carrier family 31 member 2(SLC31A2)
FKBP15	25	18111748	18164311	FKBP15	FK506 binding protein 15(FKBP15)
SLC31A1	25	18189930	18193473	SLC31A1	solute carrier family 31 member 1(SLC31A1)
CDC26	25	18199083	18204666	CDC26	cell division cycle 26(CDC26)
PRPF4	25	18206728	18250327	PRPF4	pre-mRNA processing factor 4(PRPF4)
RNF183	25	18225350	18225928	RNF183	ring finger protein 183(RNF183)
WDR31	25	18243695	18253221	WDR31	WD repeat domain 31(WDR31)
BSPRY	25	18270455	18284215	BSPRY	B-box and SPRY domain containing(BSPRY)
HDHD3	25	18286971	18287726	HDHD3	haloacid dehalogenase like hydrolase domain containing 3(HDHD3)
ALAD	25	18298133	18302577	ALAD	aminolevulinate dehydratase(ALAD)
C9orf43	25	18317239	18317550	C9orf43	chromosome 9 open reading frame 43(C9orf43)
RGS3	25	18345282	18464883	RGS3	regulator of G-protein signaling 3(RGS3)
ZNF618	25	18790277	18871543	ZNF618	zinc finger protein 618(ZNF618)
AMBP	25	18881436	18894743	AMBP	alpha-1-microglobulin/bikunin precursor(AMBP)
KIF12	25	18906427	18913478	KIF12	kinesin family member 12(KIF12)
COL27A1	25	18941561	19101286	COL27A1	collagen type XXVII alpha 1 chain(COL27A1)
ORM1	25	19128597	19131444	ORM1	orosomucoid 1(ORM1)
AKNA	25	19165592	19197056	AKNA	AT-hook transcription factor(AKNA)
WHRN	25	19220773	19305811	WHRN	whirlin(WHRN)
ATP6V1G1	25	19358809	19365266	ATP6V1G1	ATPase H+ transporting V1 subunit G1(ATP6V1G1)
TMEM268	25	19377520	19396657	TMEM268	transmembrane protein 268(TMEM268)
TNFSF15	25	19513620	19531666	TNFSF15	tumor necrosis factor superfamily member 15(TNFSF15)
TNFSF8	25	19601633	19626691	TNFSF8	tumor necrosis factor superfamily member 8(TNFSF8)
TNC	25	19705467	19766034	TNC	tenascin C(TNC)
KCNJ15	26	34411335	34454131	KCNJ15	potassium voltage-gated channel subfamily J member 15(KCNJ15)
ERG	26	34518620	34704944	ERG	ERG, ETS transcription factor(ERG)
ETS2	26	34902204	34914062	ETS2	ETS proto-oncogene 2, transcription factor(ETS2)
PSMG1	26	35185205	35194244	PSMG1	proteasome assembly chaperone 1(PSMG1)
BRWD1	26	35199604	35301887	BRWD1	bromodomain and WD repeat domain containing 1(BRWD1)
HMGN1	26	35358648	35364028	HMGN1	high mobility group nucleosome binding domain 1(HMGN1)
WRB	26	35378176	35389858	WRB	tryptophan rich basic protein(WRB)
LCA5L	26	35399367	35423589	LCA5L	LCA5L, lebercilin like(LCA5L)
SH3BGR	26	35449812	35495111	SH3BGR	SH3 domain binding glutamate rich protein(SH3BGR)
B3GALT5	26	35579857	35580792	B3GALT5	beta-1,3-galactosyltransferase 5(B3GALT5)
IGSF5	26	35670473	35700218	IGSF5	immunoglobulin superfamily member 5(IGSF5)
PCP4	26	35752744	35807126	PCP4	Purkinje cell protein 4(PCP4)
DSCAM	26	35885736	36168133	DSCAM	DS cell adhesion molecule(DSCAM)
USP6NL	29	22971321	23039733	USP6NL	USP6 N-terminal like(USP6NL)
CELF2	29	23139687	23301189	CELF2	CUGBP, Elav-like family member 2(CELF2)
GATA3	29	26022567	26039578	GATA3	GATA binding protein 3(GATA3)
KIN	29	26280728	26313504	KIN	Kin17 DNA and RNA binding protein(KIN)
ITIH2	29	26322180	26360716	ITIH2	inter-alpha-trypsin inhibitor heavy chain 2(ITIH2)
ITIH5	29	26404561	26475885	ITIH5	inter-alpha-trypsin inhibitor heavy chain family member 5(ITIH5)
SFMBT2	29	26641660	26857577	SFMBT2	Scm-like with four mbt domains 2(SFMBT2)
PRKCQ	29	27411915	27488344	PRKCQ	protein kinase C theta(PRKCQ)
PFKFB3	29	27681953	27703408	PFKFB3	6-phosphofructo-2-kinase/fructose-2,6-biphosphatase 3(PFKFB3)
RBM17	29	27788556	27808241	RBM17	RNA binding motif protein 17(RBM17)
IL2RA	29	27893321	27899959	IL2RA	interleukin 2 receptor subunit alpha(IL2RA)
IL15RA	29	27958557	27963104	IL15RA	interleukin 15 receptor subunit alpha(IL15RA)
AKAP2				AKAP2	A-kinase anchoring protein 2(AKAP2)
ADH1A				ADH1A	alcohol dehydrogenase 1A (class I), alpha polypeptide(ADH1A)
ADH1C				ADH1C	alcohol dehydrogenase 1C (class I), gamma polypeptide(ADH1C)
CXCR2				CXCR2	C-X-C motif chemokine receptor 2(CXCR2)
EEF2KMT				EEF2KMT	eukaryotic elongation factor 2 lysine methyltransferase(EEF2KMT)
FAM86B1				FAM86B1	family with sequence similarity 86 member B1(FAM86B1)
FAM86B2				FAM86B2	family with sequence similarity 86 member B2(FAM86B2)
MLYCD				MLYCD	malonyl-CoA decarboxylase(MLYCD)
OR7A10				OR7A10	olfactory receptor family 7 subfamily A member 10(OR7A10)
OR7A17				OR7A17	olfactory receptor family 7 subfamily A member 17(OR7A17)
ORM2				ORM2	orosomucoid 2(ORM2)
PRDM9				PRDM9	PR/SET domain 9(PRDM9)
PTTG1				PTTG1	pituitary tumor-transforming 1(PTTG1)
